# Supplementary material for: Hepatitis B virus perceptions and health seeking behaviors among pregnant women in Uganda: implications for prevention and policy
Source: BMC Health Serv Res. 2019 Oct 26;19:760. doi: 10.1186/s12913-019-4516-0 (PMC6815411; doi:10.1186/s12913-019-4516-0)
Supplement: Supplementary file 2 — Additional file 2. Knowledge, perceptions and behavioral intentions dataset. A dataset provided as excel spread sheets. It contains data on socio-demographic, knowledge, perceptions and behavioral intentions variables that were used to perform analyses for the findings reported in this manuscript. Dataset contains variables pertaining to each respondent: identification number, age, gender, nationality, religion (age, gender, nationality and religion of respondent), primary tribe (respondent’s ethnic tribe), marital status (form of marital union), education level (highest education attained), variables c1-c6 describe participant’s personal risk of getting HBV or liver cancer, c7-c13 describe participant’s perceived risk of their child under five years getting HBV or liver cancer, c14-c18 describe participant’s perceived risk of their spouse getting HBV or liver cancer. c1ds-c8ds describe perceived HBV disease severity, pm1-pm7 describe perceived benefits, pb1-pb11 describe perceived barriers, pse12-pse15 describe perceived self-efficacy, bi01-bi04 describe behavioral intentions. [file 12913_2019_4516_MOESM2_ESM.xls]

## Sheet: perceptions
no_id	age	gender	nationality	primarytribe	religion	maritalstatus	educationlevel	c1	c2	c3	c4	c5	c6	c7	c8	c9	c10	c11	c12	c13	c14	c15	c16	c17	c18	c1ds	c2ds	c3ds	c4ds	c5ds	c6ds	c7ds	c8ds	pm1	pm2	pm3	pm4	pm5	pm6	pm7	pb1	pb2	pb3	pb4	pb5	pb6	pb7	pb8	pb9
001A	35	0	1	13	1	5	4	4	3	3	4	2	2	4	2	4	4	4	2	4	4	4	5	2	2	1	1	1	1	2	1	1		2	1	2	1	1	2	1	4	5	5	5	2	4	4	4	5
002A	30	0	1	9	1	2	2	3	2	2	1	3	4	1	1	5	2	4	2	4	3	3	4	2	4	3	1	2	2	1	1	1	1	1	2	5	1	2	2	3	5	3	5	5	5	5	3	2	3
003A	21	0	1		1	2	2	5	3	3	4	2	4	2	1	4	1	4	3	2	4	5	2	2	3	1	1	4	1	1	1	1	1	2	2	1	1	2	2	2	3	5	5	5	2	4	4	4	5
004A	19	0	1	99	2	1	2	2	2	4	1	5	4	1	1	3	2	4	1	5	4	4	5	2	4	1	2	2	2	1	2	1	3	2	2	2	1	1	2	1	5	3	2	3	2	2	2	5	2
005A	18	0	1	9	4	2	2	1	1	4	1	4	5	4	2	5	2	5	2	5	4	2	5	2	3	1	2	2	2	2	1	1	3	2	1	2	1	2	2	1	5	2	1	5	5	4	4	4	3
006A	18	0	1	9	1	4	2	2	1	4	1	5	4	2	1	4	2	4	2	5	4	4	5	2	3	1	2	3	2	3	2	1	3	2	1	2	1	2	2	2	5	2	3	3	3	4	4	2	3
007A	28		4		1	5	2	2	3	2	3	2	1	4	2	3	2	4	2	4	4	4	3	2	5	2	2	4	5	5	4	2	2	2	1	1	1	2	2	2	2	2	4	4	4	2	2	1	4
008A	39	0	1	9	1	5	1	3	2	2	3	3	4	2	2	3	3	4	3	2	3	3	4	2	3	1	2	3	1	1	2	2	2	2	2	3	2	2	2	3	5	4		2	2	5	1	1	2
009A	30	0	1	9	1	5	2	3	3	4	1	3	3	2	2	5	3	3	3	5	1	3	5	3	3	2	1	1	1	1	1	1	1	2	2	2	1	4	4	4	1	4	1	1	1		1	1	1
010A	42	0	1	9	1	2	4	3	3	4	3	3	3	2	2	5	3	4	2	4	3	2	5	2	3	2	1	2	1	2	1	2	1	2	2	1	1	1	3		5	5	5	5	5	4	3	2	5
011A	20	0	1	9	2	2	2	4	2	4	4	3	2	4	2	4	3	4	2	2	1	2	2	2	4	2	1	5	1	2	2	2	2	4	3	4	2			4	1	4	2	2	2	3	4	4	2
012A	30	0	1	9	1	2	2	4	4	4	3	4	3	2	2	3	2	3	2	4	2	2	4	2	5	1	1	2	2	2	2	1	2	4	1	2	2	2	2	2	4	4	4	2	2	2	4	2	2
013A	18	0	1	9	1	1	3	2	2	4	2	3	2	3	1	4	3	4	2	3	4	2	2	2	3	2	1	4	5	4	4	2	3	4	4	4	2	2	2	2	1	2	4	2	4	4	4	4	2
014A	20	0	1	19	4	2	4	3	2	5	1	4	4	3	1	5	3	5	2	4	2	2	4	2	3	1	1	2	2	2	3	2	3	2	1	2	2	2	2	2	4	4	4	4	4	2	4	4	2
015A	20	0	1	9	1	2	3	2	2	2	2	4	4	2	2	4	4	5	2	4	2	2	4	2	4	2	1	2	2	2	2	1	2	1	2	2	2	2	1	2	4	4	5	4	4	4	4	4	4
016A	22	0	1	9	2	2	1	2	1	4	5	4	4	2	2	2	1	4	2	5	3	3	4	2	5	2	1	2	2	3	3	1	2	2	1	2	1	2	3	3	4	2	4	5	3	4	4	5	4
017A	26	0	1	7	1	2	5	4	5	5	3	3	3	2	1	2	1	3	2	5	5	5	5	2	3	2	1	2	2	1	1	2	1	4	1	2	2	1	2	1	5	5	5	4	5	4	4	4	4
018A	21	0	1	9	1	2	3	4	2	2	2	5	5	4	2	2	3	2	2	2	4	3	2	2	4	4	4	4		1	4	2	3	2	4	5	2	1	1	5	1	4	5	4	2	4	1	2	4
019A	19	0	1	9	1	2	2	4	4	2	3	2	4	3	2	2	4	1	3	2	4	4	3	3	3	2	2	4	4	2	4	3	4	2	3	4	2	2	2	4	4	4	2	4	2	1	2	2	2
020A	30	0	1	9	2	2	2	2	2	5	2	5	4	2	2	5	3	5	2	4	3	4	5	2	4	1	1	2	3	1	1	1	2	1	1	2	2	2	2	2	4	1	4	4	4	4	4	2	4
021A	28	0	1	9	1	2	2	1	2	3	2	4	4	2	1	3	2	3	2	4	2	2	5	2	2	1	1	2	1	1	1	1	2	1	1	1	2	2	2	1	1	1	4	4	4	2	4	2	2
022A	34	0	1	9	1	2	3	3	2	4	2	2	2	2	2	4	3	4	2	4	3	3	4	2	3	2	2	2	2	2	2	2	2	2	2	2	2	2	2	2	4	4	4	2	2	4	4	4	4
023A	19	0	1	9	2	2	3	1	2	4	2	3	3	2	1	5	2	3	2	5	3	3	3	2	3	1	1	1	1	1	2	3	1	1	1	1	1	1	1	2	4	1	4	4	4	1	3	1	2
024A	19		1	9	2	2	2	3	3	2	1	3	3	2	1	5	1	4	1	5	3	3	3	2	3	1	1	1	1	1	1	1	1	1	1	2	1	1	2	2	5	2	5	5	5	1	3	1	3
025A	31	0	1	9	2	2	2	3	3	3	3	3	3	2	2	5	2	4	2	4	3	3	3	2	3	1	1	1	1	1	1	1	2	1	1	2	1	1	3	2	1	2	1	4	5	1	3	2	3
026A	35	0	1	9	4	2	1	2	1	5	3	4	4	2	2	3	3	3	2	3	2	3	5	2	4	1	1	1	3	3	1	1	2	1	1	2	2	2	2	2	5	4	4	4	5	4	2	4	4
027A	30		1	9	1	2	2	2	2	4	2	4	4	2	1	2	2	3	2	4	2	1	5	2	4	1	1	4	4	4	1	1	3	2	1	2	1	2	3	2	5	4	4	4	4	3	4	2	4
028A	24		1	9	1	2	3	2	1	5	2	4	4	2	1	3	4	4	2	4	4	4	5	1	4	1	1	1	1	2	2	1	2	2	2	1	1	2	1	1	5	4	4	4	5	4	2	2	4
029A	18		1	9	4	2	3	2	2	5	1	4	4	2	2	3	2	3	2	5	2	2	4	2	4	1	1	4	3	4	2	1	3	1	2	1	2	2	2	2	1	2	2	2	1	2	2	2	3
030A	28	0	1	19	2	2	3	2	2	2	3	5	4	2	1	3	1	2	1	5	3	2	3	1	5	2	1	2	2	1	4	2	2	1	2	2	2	1	2	1	2	4	2	2	2	2	2	2	2
031A	30		1	9	2	2	1	3	3	3	2	4	2	3	2	4	2	4	2	2	4	3	4	2	2	3	1	2	1	1	1	1	2	2	2	2	2	1	1	2	2	4	2	2	1	4	4	4	2
032A	34	0	1	9	1	2	3	2	5	5	1	1	3	2	1	5	1	5	1	5	1	5	5	1	1	4	1	1	5	1	1	1	1	1	1	1	1	1	1	1	5	2	2	5	5	5	2	5	5
033A	24	0	1	9	2	2	2	2	2	4	2	3	3	4	4	2	4	3	3	3	2	4	3	4	4	1	1	1	1	1	1	1	1	5	2	3	5	1	1	1	5	5	5	5	5	3	3	5	3
034A	30	0	1	9	4	2	2	2	2	4	2	5	5	2	2	4	3	4	5	5	2	2	5	5	5	2	2	1	1	2	2	2	2	4	2	2	2	2	2	2	2	2	2	4	2	2	2	2	2
035A	30	0	1	9	1	2	3	1	2	5	2	4	5	2	1	3	3	4	2	3	3	3	5	2	3	1	2	4	2	4	2	2	3	2	2	2	1	2	2	2	1	1	2	1	2	2	2	2	2
036A	25	0	1	9	4	2	2	2	2	5	1	4	4	2	1	3	2	4	2	4	3	3	5	2	3	1	1	2	2	4	2	4	2	2	1	1	1	1	2	2	2	2	1	1	1	4	2	2	2
037A	18	0	1	9	1	2	1	4	3	4	3	3	3	2	2	2	2	2	2	2	3	3	3	2	3	1	1	1	1	1	1	1	1	1	2	4	1	1	2	3	5	5	5	5	5	4	3	3	3
038A	18		1	9	4	2	2	5	3	4	1		3	5	2	5	2	2	2	5	3	4	2	3	3	2	1	3	1	1	1	1	1	1	1	3	1	1	2	1	5	4	4	1	4	3	2	1	3
039A	28	0	1	9	4	2	4	1	1	2	1	5	5	1	1	3	1	1	1	2	3	3	2	2	4	2	1	1	1	1	2	1	1	3	1	2	1	3	2	4	4	5	5	5	5	5	5	5	5
040A	19	0	1	9	2	2	3	2	3	1	1	4	5	1	1	5	2	5	1	5	1	1	3	1	3	1	1	1	1	1	1	2	1	2	1	5	1	1	1	2	5	5	1	1	1	1	1	1	5
041A	21	0	1	6	1	1	3	1	1	4	2	5	5	2	1	5	3	4	1	5	3	3	4	1	5	2	2	2	1	2	2	4	2	2	2	4	2	2	2	2	5	5	5	5	5	4	4	1	4
042A	23	0	1	9	4	4	3	3	3	3	3	3	2	5	2	4		2	4	4	2	2	4	2	3	1	1	1	1	1	2	1	1	2	2	1	1	2	1	2	5	2	4	1	5	2	2	4	4
043A	23	0	1	13	1	2	3	4	4	5	2	1	2	5	2	5	5	5	2	5	5	5	5	1	1	1	1	1	1	2	2	1	1	1	1	5	1	1	5	1	4	1	4	4	4	4	4	2	2
044A	21	0	1	19	5	2	3	1	3	4	3	2	3	3	2	4	2	5	2	4	3	4	5	2	4	3	1	1	1	2	3	1	1	1	1	2	1	2	3	2	4	3	1	5	5	4	5	2	4
045A	23	0	1	13	4	2	3	1	5	2	2	3	3	1	1	2	1	4	4	2	3	1	5	5	3	2	2	2	2	2	2	1	1	4	2	4	1	2	2	2	4	5	2	4	4	2	5	2	2
046A	29	0	1	9	1	2	2	1	3	4	2	2	2	2	2	1	2	4	2	4	2	4	3	1	2	3	4	4	4	5	4	4	1	2	4	2	4	4	4	2	4	5	5	2	4	2	4	1	2
047A	22	0	1	9	1	2	2	4	3	4	3	3	4	3	2	4	2	5	3	4	3	4	5	3	3	3	2	3	2	3	2	1	2	1	2	3	2	1	2	2	1	4	4	2	2	1	5	4	5
048A	18	0	1	9	4	2	2	4	3	2	3	2	3	3	3	4	3	4	2	3	4	3	5	3	3	2	4	2	2	3	2	2	1	2	2	4	2	3	4	5	4	2	3	4	4	2	2	2	2
049A	32		5	99	1	2	3	1	1	1	1	3	2	3	3	4	3	2	2	3	1	3	1	1	4	2	2	2	4	4	4	4	4	4	2	2	2	4	4	4	2	2	2	2	4	2	4	2	2
050A	20	0	1	9	1	5	3	2	2	2	4	4	4	2	2	5	2	5	2	5	4	4	3	2	4	3	1	2	1	2	3	1	1	2	1	4	1	2	2	2	5	2	5	4	2	2	5	1	4
051A	26	0	1	9	4	5	2	3	2	3	2	2	2	2	2	5	2	4	2	5	5	4	5	2	3	1	1	1	1	1	2	1	1	1	1	2	1	1	2	2	5	1	5	1	5	1	3	1	4
052A	23	0	1	9	4	2	3	1	1	2	1	3	3	1	1	4	3	4	1	5	1	2	4	1	3	4	2	4	4	4	2	2	3	1	1	2	2	4	2	1	4	4	2	4	4	4	4	4	2
053A	19	0	1	26	2	5	3	4	5	5	3	4	3	2	2	4	3	4	2	3	4	3	4	2	3	2	2	2	2	2	4	2	2	2	1	2	1	2	2	2	4	4	4	4	4	4	4	4	4
054A	26	0	1	9	4	2	4	3	2	5	2	3	4	3	2	4	5	2	1	4	3	4	2	2	3	2	2	4	2	2	4	2	4	2	2	2	2	2	2	4	2	2	4	4	2	2	4	2	4
055A	25	0	1	9	4	2	4	2	1	4	1	2	3	2	2	5	1	4	2	5	1	2	4	3	4	3	1	1	2	2	4	2	1	2	1	4	2	4	2	2	2	2	2	2	2	4	2	4	4
056A	26		1	9	2	2	3	2	2	5	5	3	3	2	1	5	2	4	1	5	2	2	4	1	3	2	1	4	5	5	1	1	5	1	1	1	1	1	1	1	1	1	1	1	1	1	1	1	4
057A	25	0	1	9	2	2	2	3	3	3	3	5	5	3	3	3	3	3	3	3	3	3	3	3	5	2	2	2	2	2	2	2	2	4	3	2	3	4	4	3	4	4	4	4	2	4	4	4	2
058A	26	0	1	9	4	2	3	4	4	4	4	4	4	4	4	4	4	4	4	4	4	4	5	4	2	3	2	2	2	2	2	3	4	2	2	1	1	1	1	1	4	4	4	4	4	4	4	4	4
059A	27	0	1	9	1	2	3	1	1	1	1	5	5	1	1	1	1	1	1	1	1	1	1	1	5	1	1	1	1	1	1	1	1	1	1	1	1	1	1	3	1	2	3	4	2	2	2	3	4
060A	23	0	1	5	4	2	2	1	1	1	1	1	1	1	1	1	1	1	1	1	1	1	1	1	1	1	1	1	1	1	1	1	1	1	1	1	1	1	1	1	1	1		1	1	1	1	1	1
061A	20	0	1	9	2	2	3	1	1	1	1	5	5	1	1	1	1	1	1	1	1	1	1	1	5	1	1	1	1	1	1	1	1	5	1	1	1	1	1	1	1	1	1	1	1	1	1	1	1
062A	24	0	1	9	5	2	4	1	1	1	1	5	5	1	1	1	1	1	1	1	1	1	5	5	5	1	1	1	1	1	1	1	1	5	2	2	2	2	2	2	5	1	5	5	5	5	5	5	5
063A	26	0	1	9	1	2	3	1	1	1	3	4	4	1	1	1	1	1	3	1	1	1	1	3	5	1	1	1	1	1	1	1	1	1	1	1	1	1	1	1	1	1	1	1	1	1	1	1	1
064A	27	0	1	19	1	2	3	1	1	1	1	4	4	1	1	1	1	1	1	1	1	1	1	1	1	1	1	2	2	1	1	1	1	2	2	1	2	2	2	2	1	1	1	1	1	1	1	1	1
065A	29		1	9	1	2	3	1	1	1	1	5	5	1	1	1	1	1	1	1	1	1	1	1	5	2	1	2	4	1	2	1	1	5	1	2	1	2	5	2	5	1	5	4	4	2	4	4	4
066A	25	0	1	9	1	2	3	1	2	2	2	2	2	2	3	2	3	2	2	2	2	2	2	2	2	1	1	1	1	1	1	1	1	5	5	5	5	5	5	5	1	1	1	1	1	1	1	1	1
067A	26	0	1	9	1	2	3	5	5	4	1	1	2	3	5	2	2	5	3	5	5	1	5	2	3	1	2	4	1	3	3	3	1	2	2	1	1	2	5	5	5	2	5	5	2	2	1	2	5
068A	21		1	9	2	2	2	2	2	2	2	4	4	2	1	2	3	3	2	3	2	2	3	2	4	2	1	4	4	4	4	4	2	2	2	1	2	2	2	2	5	2	4	4	5	5	4	4	4
069A	19		1	26	2	2	2	1	1	2	2	3	4	2	1	4	3	3	2	3	2	3	4	3	3	4	2	3	4	4	2	2	2	2	2	2	1	2	2	2	5	2	4	4	5	4	2	5	4
070A	18	0	1	9	2	2	2	3	2	4	3	2	3	3	2	2	3	3	2	3	4	3	4	3	3	2	3	4	4	4	2	4	4	2	2	4	3	4	2	4	2	2	2	3	4	2	2	2	2
071A	22	0	1	9	1	2	3	5	5	5	1	1	5	1	1	5	4	5	1	5	4	4	5	1	2	2	2	2	2	2	2	2	2	2	2	2	2	2	2	2	4	2	4	2	2	2	2	2	4
072A	22	0	1	9	4	5	3	2	2	5		4	4	2	5	5	5	5	5	5	5	5	5	2	4	4	2	2	2	2	2	2	2	3	1	3	1	1	1	1	2	2	4	4	2	2	4	2	4
073A	23	0	1	9	4	2	3	2	2	5	1	4	4	1	1	5	1	5	1	5	1	1	5	2	5	2	1	2	1	2	3	1	1	1	1	2	1	1	1	2	4	4	5	1	5	5	5	5	4
074A	22	0	1	9	1	2	3	5	3	4	2	5	2	4	1	5	1	4	1	5	5	2	4	2	4	1	1	1	1	1	1	1	1	2	1	3	1	1	1	1	5	2	5	5	5	5	5	5	5
075A	20	0	1	8	2	2	2	5	3	4	5	2	5	4	1	5	1	4	1	5	5	2	4	2	4	1	1	1	1	1	1	1	1	2	1	3	1	1	1	1	5	5	5	2	5	5	5	5	5
076A	27	0	1	9	4	2	5	3	3	5	3	4	5	2	2	3	3	4	2	4	3	3	4	2	4	1	1	1	1	1	1	1	1	1	1	1	1	2	3	3	4	1		4	4	4	4	4	4
077A	25	0	1	8	3	2	2	2	2	4	1	4	4	2	1	3	2	3	1	3	2	1	4	2	4	1	2	4	4	2	2	1	2	2	1	1	1	2	2	2	5	2	5	5	4	4	5	4	4
078A	22	0	1	9	4	5	3	4	4	1	3	2	1	2	2	4	2	2	5	5	2	2	2	3	3	2	4	4	3	4	3	2	4	2	2	4	4	2	4	4	2	4	2	4	2	2	2	2	4
079A	22	0	5	26	4	2	3	5	3	4	1	1	5	2	5	3	5	2	3	5	5	4	5	3	1	1	2	1	3	5	4	3	5	1	1	2	3	4	5	2	5	4	5	2	3	1	4	3	1
080A	31	0	1	6	4	2	5	1	1	1	1	5	5	1	1	5	1	1	1	1	1	1	1	1	5	5	1	5	1	5	1	5	5	3	1	1	1	1	3	3	5	5	5	5	5	5	5	5	5
081A	25	0	1	9	5	2	4	1	1	4	1	5	5	1	1	1	2	2	1	3	1		4	3	5	1	1	2	2	3	1	2	3	3	1	1	1	1	2	2	4	5	4	4	5	4	3	3	2
082A	28	0	1	9	4	2	4	1	2	4	1	5	4	1	5	4	2	1	5	2	3	2	1	5	4	1	2	2	2	1	1	1	2	2	1	4	1	1	1	1	4	4	4	1	3	2	1	2	4
083A	26	0	1	5	4	2	5	4	2	5	1	3	3	2	1	5	1	5	1	5	1	1	5	1	3	5	1	1	1	1	1	1	1	1	1	3	1	1	1	1	5	5	5	5	3	1	1	1	5
084A	25	0	1	9	4	2	3	1	1	5	2	4	3	1	1	1	1	5	1	5	1	1	4	1	3	1	1	1	1	1	1	1	1	2	2	2	2	2	2	2	4	4	4	2	5	4	4	2	5
085A	21	0	1	13	2		2	2	2	3	2	3	5	2	3	2		4	1	2	3	2	5	2	1	1	2	2	2	3	1	1	2	2	1	2	1	2	4	2	5	4	4	4	5	4	4	4	4
086A	23	0	1	9	1	2	2	2	2	2	2	3	2	2	5	2	4	1	3	5	2	4	2	2	3	1	1	4	4	4	2	2	2	2	2	1	2	2	5	2	5	2	4	5	5	4	4	4	4
087A	32	0	1	9	4	5	2	2	2	2	2	3	4	2	2	1	4	3	3	4	3	3	4	2	4	1	1	4	2	2	1	1	2	2	1	2	1	2	5	2	5	5	4	5	4	4	4	5	4
088A	21	0	1	2	4	2	2	2	2	2	5	3	5	5	2	5	2	5	5	5	4	5	5	5	4	3	1	1	1	1		4	3	5	4		3	5	5	5	2	3	2	5	4	2	3	2	1
089A	25	0	1	9	1	2	3	5	5	5	1	4	5	1	1	4	1	1	1	4	1	1	4	1	1	2	2	2	2	2	2	2	2	2	2	2	2	2	2	2	4	4	4	4	4	4	4	4	4
090A	27	0	5	26	4	2	3	3	3	4	2	3	4	3	1	5	4	4	2	4	4	4	4	2	3	4	2	1	1	4	4	2	2	2	2	2	2	2	2	2	4	4	5	4	4	4	4	4	4
091A	29	0	1	9	4	2	4	2	1	1	5	1	2	1	1	1	1	1	1	1	1	1	1	4	1	2	1	1	1	1	1	1	1	1	1	1	1	1	1	1	1	1	1	1	1	1	1	1	2
092A	30	0	1	9	4	2	3	3	3	2	2	4	4	2	2	2	2	2	2	2	2	2	2	2	4	5	1	2	2	2	5	3		2	2	2	2	2	2	2	5	5	5	5	5	5	5	5	5
093A	23	0	1	9	4	2	3	2	2	4	2	4	4	2	2	3	2	3	2	3	2	2	4	2	4	5	1	5	2	5	2	3	3	2	2	2	2	2	2	2	5	5	5	5	5	5	5	5	5
094A	24	0	1	9	4	2	5	2	2	5	2	4	4	2	1	5	2	4	1	4	2	2	4	1	4	1	1	1	1	2	1	2	2	2	2	4	1	1	2	2	4	5	5	5	5	5	5	5	5
095A	0	0	1	19	2	2	5	3	3	4	1	3	3	2	1	4	1	4	1	4	2	2	4	1	3	1	1	2	3	1	1	2	1	1	1	1	1	1	2	1	5	2	5	2	5	4	4	4	5
096A	23	0	1	9	2	2	3	1	1	5	1	5	5	3	1	4	1	4	1	4	1	1	5	1	5	1	1	1	1	1	1	1	1	2	2	2	2	1	1	1	5	2	5	5	5	5	5	5	1
097A	27	0	1	9	4	2	4	4	1	4	4	1	5	2	2	1	2	4	1	2	4	3	1	2	1	1	2	3	5	4	2	2	1	2	2	3	2	1	2	4	5	4	2	3	1	2	1	2	2
098A	28	0	1	9	1	2	4	1	1	5	1	5	3	3	1	5	3	5	1	5	3	3	5	1	5	1	1	2	2	2	4	1	3	2	1	5	1	1	2	1	5	4	5	4	3	1	5	3	4
099A	25	0	1	9	1	2	4	5	1	5	1	5	5	1	1	5	1	5	1	5	5	5	5	1	4	2	1	1	1	1	5	5	5	2	1	2	2	1	5	2	5	5	5	5	5	3	5	4	3
100A	28	0	1	26	4	2	4	2	2	2	2	4	4	1	2	5	5	5	2	5	3	2	3	3	2	3	2	4	2	3	4	4	2	2	2	2	2	4	2	2	4	3	4	4	2	2	2	2	2
101A	23	0	1	37	1	2	2	5	3	5	1	5	1	1	5	1	5	1	1	5	5	5	3	1	4	2		1	4	5	1	1	5	2	1	2	2	1	5	2	4		2	5	5	5	1	5	2
102A	34	0	1	9	4	2	4	1	1	1	2	4	5	1	1	4	3	4	2	5	2	2	1	1	4	1	1	1	1	1	1	1	1	1	1	1	1	1	1	1	5	5	5	5	5	5	5	5	5
103A	30	0	1	9	6	2	3	3	3	2	2	1	2	5	2	5	5	1	1	5	1	1	5	1	5	1	1	1	1	1	1	4	1	2	1	2	1	1	1	2	4	4	4	4	4	5	5	5	5
104A	27	0	1	9	4	2	3	3	3	2	2	4	3	2	2	3	2	3	2	2	3	3	2	2	4	2	1	1	1	1	1	2	1	1	1	2	1	2	1	1	5	5	5	5	5	5	5	5	5
105A	27	0	1	9	2	2	2	2	3	2	4	2	1	5	1	5	4	3	1	5	1	5	3	1	1	2	2	1	4	4	3	4	4	1	2	1	1	1	1	1	5	5	5	5	5		5	5	5
106A	27	0	1	9	1	2	5	2	2	3	3	4	3	1	1	4	2	3	1	3	2	2	3	2	4	1	1	1	1	2	2	2	1	2	2	2	1	2	2	2	5	5	5	4	4	4	4	4	4
107A	26	0	1	9	1	5	3	4	2	4	2	2	2	2	2	2	2	2	1	4	4	2	4	2	4	2	1	4	3	4	2	1	4	2	2	2	4	2	2	2	4	4	4	4	4	4	4	4	4
108A	30	0	1	9	2	2	3	1	1	1	2	2	3	1	1	2	2	1	3	1	1	1	2	2	3	5	2	2	2	2	2	2	2	2	4	4	4	3	4	4	2	2	3	2	2	2	2	2	3
109A	21	0	1	9	1	2	3	3	3	3	3	4	4	3	3	3	3	3	3	3	3	3	3	3	4	2	2	2	2	5	2	2	2	2	2	2	2	2	2	2	5	2	3	3	2	2	4	4	4
110A	35	0	1	9	4	2	4	3	1	5	1	5	5	1	1	5	1	4	1	4	2	1	5	1	5	1	1	2	1	2	2	2	2	4	2	4	4	2	3	2	4	5	5	5	5	1	1	2	3
111A	27	0	1	6	1	2	3	1	1	1	2	4	5	1	3	3	4	4	4	3	1	1	1	1	5	1	1	4	2	1	2	5	2	4	1	4	1	4	3	2	4	1	1	4	3	4	2	5	1
112A	24	0	1	9	4	2	3	3	1	3	1	1	2	2	1	4	1	4	2	4	3	4	2	2	3	3	2	4	2	5	2	2	2	1	2	1	2	1	2	3	5	2	4	2	4	3	2	5	1
113A	22	0	1	9	1	2	4	3	3	5	4	2	1	4	2	4	2	4	3	3	2	1	2	1	5	2	1	5	1	2	4	1	1	5	1	2	1	4	3	4	5	5	5	5	5	4	2	4	4
114A	24	0	1	13	1	2	3	2	1	1	1	3	3	2	1	3	2	3	2	3	1	2	3	2	3	2	2	3	1	2	3	1	2	4	3	2	2	4	4	3	4	4	4	4	4	5	4	4	5
115A	18	0	1	9	2	1	2	4	2	3	4	5	5	2	2	4	4	4	4	3	3	3	3	3	3	1	2	1	1	1	1	1	1	1	1	1	1	1	1	1	1	4	1	4	4	1	1	1	1
116A	29	0	1	1	2	2	3	2	2	4	2	4	3	1	1	5	3	4	1	5	3	3	5	1	4	1	1	2	1	1	1	1	1	3	2	2	2	2	2	2	4	4	4	4	5	5	2	2	4
117A	24	0	1	1	2	2	3	2	4	5	2	1	2	1	1	2		2	1	4	4	2	5	4	2		1	4	2	1	2	2	1	4	2	2	1	2	2	4	5	4	5	4	5	4	4	4	4
118A	25	0	1	9	1	2	2	5	2	4	3	3	4	3	3	2	4	4	3	3	4	4	5	2	1	5	3	4	5	4	2	4	4	1	2	2	2	2	4	1	3	3	4	4	3	2	3	1	3
119A	34	0	1	9	1	2	3	5	4	5	2	4	3	3	2	5	3	5	1	5	5	5	5	1	2	3	1	1	1	1	1	2	2	2	2	3	1	3	5	1	4	1	4	4	4	4	4	1	4
120A	22	0	1	9	1	2	4	1	1	4	4	3	3	4	2	5	3	2	3	3	3	3	3	3	3	4	1	1	3	2	4	2	2	2	2	2	2	2	2	2	3	2	4	2	4	3	4	4	4
121A	39	0	1	13	1	2	3	2	2	2	2	4	4	2	2	3	2	3	2	4	2	4	4	2	4	2	2	2	2	4	4	4	4	2	2	2	2	2	2	2	4	4	4	5	5	4	4	4	4
122A	29	0	1	7	5	2	5	4	3	4	2	2	2	4	2	4	3	3	2	4	2	4	4	2	4	4	1	4	4	4	1	1	4	1	1	1	1	1	1	1	4	1	4	4	4	1	4	4	4
123A	20	0	1	11	2	2	3	2	2	2	2	4	4	2	2	2	2	2	2	2	2	2	2	2	4	1	1	1	2	2	4	2	4	4	1	1	1	2	4	1	4	4	4	4	5	4	4	4	5
124A	25	0	1	9	1	2	3	5	2	4	5	4	1	1	3	3	1	5	1	5	5	5	5	1	1	2	2	4	4	1	2	2	2	2	2	2	2	2	2	5	3	5	5	5	5	5	5	5	2
125A	25	0	1	9	1	2	4	1	1	5	4	4	4	2	2	5	2	5	3	4	4	4	4	2	4	4	1	4	1	4	2	2	2	4	1	2	2	2	2	2	4	4	4	4	4	4	2	4	4
126A	22	0	1	9	4	2	3	1	1	1	1	1	1	1	1	1	1	1	1	1	3	1	4	2	3	2	2	2	2	2	2	2	2	2	2	2	2	2	2	2	2	2	2	2	2	2	2	2	2
127A	28	0	5	26	1	2	3	4	3	3	2	3	3	4	3	4	3	4	2	4	3	2	4	1	4	1	1	4	1	5	5	1	1	1	1	2	2	3	1	1	5	2	5	4	5	5	5	2	5
128A	19	0	1	26	4	2	3	1	1	1	1	5	5	1	1	1	1	1	1	1	1	1	1	1	5	2	2	2	5	1	2	2	2	2	2	2	2	2	2	2	5	1	1	2	5	5	5	5	5
129A	18	0	1	9	2	2	3	1	1	1	1	5	5	1	1	4	1	4	1	4	1	1	4	1	4	2	1	4	1	1	1	1	1	5	1	1	1	1	1	5	4	5	5	1	5	5	5	1	3
130A	24	0	1	9	2	2	3	4	5	4	2	3	1	4	2	5	3	1	2	5	5	5	4	2	1	1	1	1	1	1	1	3	1	1	1	1	2	1	1	1	4	4	2	2	2	4	4	2	4
131A	25	0	1	9	4	2	4	2	1	4	1	5	5	1	1	5	3	3	3	4	3	2	3	1	4	2	1	2	1	1	1	2	1	2	1	3	1	3	3	4	1	1	1	1	1	1	1	1	1
132A	31	0	1	13	1	2	2	2	2	2	2	3	4	2	2	2	2	2	2	2	2	2	2	2	4	1	1	1	1	1	1	1	1	1	1	1	1	1	1	1	1	1	1	1	1	1	1	1	1
133A	22	0	1	9	2	2	2	1	1	2	2	1	1	5	5	1	1	1	2	1	2	5	5	2	2	5	1	1	1	1	4	1	1	1	1	1	1	1	1	1	4	5	1	5	4	4	2	2	2
134A	30	0	1	1	2	2	3	2	2	2	1	2	2	2	2	2	2	2	2	2	2	2	2	2	2	5	1	1	1	1	4	1	1	1	1	1	1	1	1	1	4	4	4	4	4	4	4	4	4
135A	18	0	1	26	4	1	3	4	2	1	1	3	1	2	5	4	5	1	2	1	2	1	1	2	3	3	1	2	2	2	1	1	4	2	1	2	2	2	2	2	2	2	4	4	2	2	2	4	4
136A	24	0	1	9	1	2	2	3	3	3	3	3	3	2	2	3	3	2	3	3	3	4	4	5	3	2	1	2	2	2	2	1	2	4	2	2	2	2	2	2	3	2	5	2	2	5	1	2	5
137A	23	0	1	9	2	2	3	2	2	1	2	2	1	1	1	1	2	1	2	2	2	2	2	1	2	2	1	1	1	2	1	2	2	1	2	2	2	1	1	1	2	2	2	2	2	2	2	2	2
138A	23	0	1	26	2	2	5	2	2	4	2	5	4	1	1	5	4	2	2	5	1	1	5	2	5	5	1	2	2	4	2	4	2	2	2	3	1	1	2	3	5	4	4	5	5	4	5	3	5
139A	34	0	1	9	2	2	2	1	1	1	1	3	1	1	1	1	1	1	5	5	1	1	1	1	3	3	3	3	3	3	3	3	3	3	3	3	3	3	3	3	3	3	3	3	3	3	3	3	3
140A	24	0	1	7	1	2	5	2	2	4	2	3	4	3	2	5	3	5	2	5	3	2	3	2	3	5	1	3	2	2	2	1	1	4	2	3	1	2	2	4	5	5	5	4	5	5	5	5	3
141A	19	0	5	99	4	4	3	2	2	2	2	5	5	2	2	2	2	2	2	2	2	2	2	2	4	2	2	2	2	2	2	2	2	1	1	1	1	2	2	1	2	2		2	1	2	2	2	1
142A	26	0	1	9	2	5	2	4	3	4	3	3	3	3	2	4	3	3	2	4	3	4	4	3	3	1	2	1	1	2	3	1	1	1	1	2	3	2	2	3	4	2	5	2	4	1	2	1	3
143A	27	0	1	9	3	2	2	1	1	2	1	1	1	1	1	1	1	1	1	1	1	1	1	1	1	1	1	2	1	1	2	2	1	1	1	2	1	1	2	1	1	2	5	5	5		5	2
144A	22	0	1	9	1	2	3	3	4	3	4	3	3	2	3	4	3	2	2	3	3	3	4	3	3	1	1	1	1	1	3	2	1	3	3	4	3	3	3	3	1	2	3	4	2	1	3	1	4
145A	22	0	1	9	3	5	2	4	1	1	1	5	5	1	1	1	1	1	1	1	1	1	1	1	1	1	2		2	1	2	2	2	1	2	1		5	1	2	1	2	5	5	2	2	1	1	1
146A	28	0	1	9	1	5	2	3	3	3	3	3	3	2	3	2	3	3	3	3	3	3	3	4	3	3	3	2	2	3	2	3	2	2	3	3	4	2	3	3	3	3	2	2	2	3	3	2	3
147A	36	0	1	9	1	2	2	1	1	1	1	5	5	1	1	1	1	1	1	1	1	1	1	1	5	1	1	1	1	2	1	2	1	5	5	1		1	5	5	1	1	1	1	5	1	5	1	1
148A	24		1	9	1	2	3	1	1	1	1	5	5	1	1	1	1	1	1	1	1	1	1	1	5	1	1	2	1	1	1	1	1	1	2	1	1	2	5	1	1	2	5	2	1	1	5	3	1
149A	25	0	1	13	1	5	1	3	3	3	2	3	3	2	2	4	3	4	2	3	3	4	4	2	3	2	2	2	1	2	2	3	2	3	3	4	2	3	4	3	2	4	3	4	5	2	3	2	4
150A	20	0	1	9	1	2	3	3	2	4	4	3	3	2	2	4	2	2	2	4	3	3	4	2	3	1	1	2	2	1	1	2	1	2	2	3	2	3	3	4	2	2	5	5	5	4	3	4	4
151A	18	0	1	9	1	2	2	3	2	2	3	3	2	2	3	4	3	5	3	3	3	4	5	3	3	3	3	2	1	3	3	2	3	3	4	2	3	2	2	2	2	2	2	1	3	1	4	1	3
152A	24		1	9	1	2	2	5	5	3	4	3	1	4	2	5	3	3	1	5	5	5	5	5	3	1	1	1	3	1	1	1	1	2	2	3	1	1	1	1	4	4	1	1	1	1	1	1	1
153A	29	0	1	9	3	2	2	1	1	5	1	4	5	2	1	5	1	5	1	1	5	5	5	1	5	1	2	1	1	1	1	2	1	1	2	1	1	1	1	5	1	2	5	5	5	2	5	2	1
154A	25	0	1	9	1	2	3	2	2	4	2	3	3	2	2	4	3	4	2	3	3	3	4	2	3	1	1	1	1	1	2	2	2	2	2	3	1	2	2	2	4	5	4	5	5	4	3	2	5
155A	23	0	1	9	1	5	2	3	3	4	4	2	2	2	2	4	2	2	2	2	4	4	4	4	3	3	2	2	2	1	2	3	2	2	2	3	2	1	2	3	1	3	2	2	1	5	4	4	5
001C	25	0	1	2	4	4	3	4	4	2	4	3	2	4	4	2	2	1	4	4	4	4	2	2	3	3	2	4	2	4	2	3	3	2	2	3	2	1	1	2	3	2	4	4	2	5	4	4	3
002C	24	0	1	5	1	4	5	5	5	4	2	4	5	5	1	4	4	4	1	5	1	2	4	2	4	4	1	3	1	1	1	2	1	1	1	3	2	1	1	2	5	5	4	5	5	4	5	5	2
003C	31	0	1	20	4	4	3	2	2		4	3	4	2	2	4	2	4	2	2	2	2	4	2	3	3	3	3	3	2	2	3	3	2	4	2	2	2	2	3	3	2	3	2	3	3	3	2	3
004C	38	0	1	8	2	2	1	5	4	5	1	5	3	4	1	5	2	5	3	1	2	2	4	1	5	1	1	1	1	1	1	1	1	1	1	1	1	1	1	1	5	1	2	5	5	5	5	5	5
005C	21	0	1	1	1	2	3	1	1	3	5	5	5	4	1	5	2	5	1	5	5	1	4	2	1	1	1	1	1	2	3	1	1	2	1	1	1	2	1	2	5	4	5	2	4	2	4	2	1
006C	27	0	1	11	1	5	5	3	2	4	1	5	4	5	1	5	4	4	1	4	4	3	4	2	4	2	1	2	2	2	4	4	4	2	1	2	1	2	2	2	4	4	5	5	4	4	5	5	5
007C	26	0	1	1	4	2	5	4	3	4	2	3	3	3	1	5	5	5	4	4	3	4	5	1	3	1	1	1	1	1	1	1	1	3	1	1	1	1	1	1	1	1	4	1	2	3	1	4	4
008C	25	0	1	9	4	4	3	3	5	5	2	2	5	4	1	5	1	4	1	1	5	5	5	1	1	1	1	1	1	1	1	1	1	1	1	1	1	1		1	5	1	1	5	5	5	5	5	4
009C	25	0	1	8	1	2	3	2	2	2	2	3	3	3	2	4	3	4	2	4	2	2	3	2	4	2	2	2	2	2	2	2	2	2	1	2	1	1	2	2	4	3	4	4	3	4	2	2	4
010C	20	0	1	8	3	1	3	5	3	5	1	3	3	1	1	5	3	4	2	2	5	5	5	2	3	2	4	2	1	4	2	2	5	1	1	3	3	2	2	2	2	2	4	4	4	4	1	1	3
011C	31	0	1	6	3	2	4	1	2	2	2	1	3	5	2	2	3	4	2	2	5	5	2	2	5	4	2	2	4	2	2	2	2	4	2	2	2	2	2	2	4	2	2	2	4	2	2	2
012C	23	0	1	1	1	5	3	3	3	4	4	1	2	4	4	2	4	5	5	4	2	2	2	4	2	1	3	2	2	2	2	2	1	2	2	2	2	2	2	2	5	1	3		2	5	4	2	1
013C	24	0	1	5	4	2	4	1	2	4	1	1	1	5	5	1	5	4	2	5	1	5	5	2	1	1	1	1	2	1	1	2	4	1	2	1	2	2	2	1	4	2	4	4	2	4	4	1	4
014C	24	0	1	4	1	4	3	4	4	4	3	4	3	4	1	4	3	5	1	1	5	4	5	1	3	3	2	1	1	1	1	3	1	1	1	1	1	1	1	1	3	2	4	5	2	1	1	1	1
015C	23	0	1	12	4	2	5	3	2	5	2	1	5	5	2	5	2	3	2	1	3	4	3	1	3	2	1	2	1	1	1	2	2	4	1	2	1	1	2	1	5	4	4	4	4	4	5	4	4
016C	30	0	1	2	1	2	2	3	2	4	3	3	3	3	2	4	4	4	2	2	3	3	4	2	4	1	1	2	2	2	2	2	1	2	2	2	2	2	2	2	2	2	4	5	4	4	4	4	4
017C	37	0	1	5	2	2	3	1	5	2	2	1	4	2	1	2	1	5	3	1	2	3	1	1	1	5	4	2	2	2	1	2	2	2	2	4	2	2	2	2	2	4	2	4	4	2	4	4	2
018C	32	0	1	13	3	4	2	4	4	5	5	3	3	4	2	2	4	4	2	2	4	4	4	2	5	2	2	2	2	2	2	2	2	2	2	2	2	2	2	2	5	5	2	4	4	4	4	4	4
019C	27	0	1	11	4	2	2	2	2	2	2	3	3	3	3	2	3	2	4	2	4	4	4	3	3	2	2	2	2	2	2	5	2	2	2	2	2	2	3	2	3	2	5	4	1	4	4	2	5
020C	29	0	1	1	2	4	2	2	3	4	5	5	2	3	2	5	5	3	2	2	5	4	2	2	2	2	2	1	1	1	1	1	1	1	1	1	1	1	1	2	3	1	2	2	3	3	3	1	2
021C	20	0	6	18	1	2	3	1	2	1	2	4	4	2	2	1	2	1	2	2	2	1	2	4	4	2	4	2	2	1	2	4	2	2	1	2	2	2	2	2	4	2	4	4	2	4	4	4	2
022C	28	0	1	1	4	4	2	4	3	1	1	4	2	3	1	5	1	3	5	5	1	5	3	1	3	1	1	1	1	2	1	2	1	1	1	2	1	1	1	2	5	5	5	5	1	5	1	1	5
023C	26	0	1	1	2	2	3	2	4	4	4	3	3	4	2	4	4	2	2	2	4	5	5	2	3	2	2	2	2	2	2	2	2	2	2	2	2	2	2	2	2	2	2	2	2	2	2	2	2
024C	19	0	1	1	1	4	3	1	3	3	4	3	2	3	4	1	3	2	1	1	2	2	1	4	3	1	1	2	2	1	1	1	2	2	2	3	2	1	5	2	5	5	5	5	5	4	4	4	4
025C	26	0	1	1	4	2	3	2	4	4	3	3	3	4	2	4	4	4	2	3	4	4	4	2	3	2	2	2	2	2	2	2	2	2	2	2	2	2	2	2	2	2	4	4	4	4	4	2	4
026C	26	0	1	2	3	4	3	3	3	2	2	5	5	4	1	5	5	5	1	1	5	2	4	1	4	1	2	1	1	1	3	1	1	1	1	1	2	1	1	1	5	5	3	5	4	5	1	1	1
027C	28	0	1	24	1	2	3	1	4	4	2	2	1	1	1	5	2	4	1	1	2	4	4	2	5	2	2	2	2	2	2	2	2	4	4	4	2	4	4	4	4	2	5	5	5	2	4	1	4
028C	27	0	3	99	1	4	2	4	4	4	4	2	1	2	2	2	4	2	2	4	2	2	2	4	3	3	2	2	2	2	2	2	2	3	4	3	2	4	2	2	2	2	2	3	4	4	3	5	3
029C	26	0	1	5	4	2	2	4	2	5	3	5	1	5	3	1	1	2	4	5	1	1	3	5	2	2	2	2	2	2	2	2	2	2	2	2	2	2	2	2	4	4	4	4	4	4	2	2	2
030C	23	0	1	1	2	2	2	4	5	4	4	3	3	1	1	5	5	4	1	1	4	4	4	1	3	2	2	2	1	2	1	2	1	2	2	2	2	1	2	2	4	2	4	4	4	4	4	4	4
031C	29	0	1	2	1	2	4	2	3	1	5	2	5	2	3	1	1	3	5	1	3	1	5	2	4	2	2	4	2	4	2	2	2	2	2	2	2	4	2	2	4	4	2	4	2	4		3	4
032C	25	0	1	11	1	4	3	5	5	3	4	2	4	2	1	5	5	5	1	5	5	5	5	1	1	1	1	1	1	1	1	1	1	1	1	1	1	1	1	1	5	5	5	5	5	5	5	5	5
033C	19	0	1	1	4	2	3	5	5	5	5	5	5	5	5	5	5	5	4	5	5	4	4	5	1	4	2	4	3	4	2	4	2	4	4	2	4	5	3	4	4	5	3	4	1	4	2	4	2
034C	24	0	1	2	4	2	4	4	4	1	2	3	1	5	1	5	5	5	1	5	5	5	5	1	4	2	1	1	2	2	1	1	4	4	1	2	1	2	4	2	4	2	4	4	4	1	1	1	3
035C	28	0	1	1	1	3	3	3	1	5	2	3	3	3	1	5	3	5	1	5	3	3	5	1	3	1	1	2	2	4	3	4	3	1	2	2	1	2	3	3	5	4	5	5	4	4	4	2	3
036C	29	0	1	2	3	4	2	2	2	4	2	3	4	4	2	4	4	4	2	2	4	4	4	2	1	1	2	2	3	2	1	2	2	2	2	2	2	2	5	4	2	4	5	5	3	5	2	2	2
037C	23	0	1	2	1	2	3	5	4	4	1	2	4	5	5	4	1	1	2	1	4	5	2	3	3	2	2	2	4	4	2	2	4	4	2	4	2	2	2	4	4	5	4	4	5	2	2	1	2
038C	20	0	1	2	2	2	3	1	2	1	2	4	3	2	2	2	3	2	3	1	3	3	1	3	3	4	3	4	3	3	3	3	3	4	4	4	4	4	4	4	4	4	3	3	3	3	3	3	3
039C	34	0	6	14	1	2	2	2	2	2	2	3	3	2	2	4	4	4	2	2	2	2	4	2	3	2	2	2	2	2	2	2	2	2	2	2	2	2	2	2	4	2	4	4	4	2	4	4	4
040C	24	0	1	1	5	2	3	5	5	5	3	3	2	2	1	4	4	5	2	2	4	4	5	2	3	2	2	2	2	2	2	3	2	2	2	2	2	2	2	2	4	4	5	5	5	5	5	5	4
041C	24	0	1	10	1	4	3	1	2	4	1	3	3	4	1	5	4	4	2	4	4	4	4	1	3	1	1	1	1	1	1	1	1	1	2	1	1	1	1	4	5	4	5	5	5	5	5	5	5
042C	20	0		2	3	4	2	4	3	2	4	4	4	2	2	4	4	2	2	2	3	2	4	2	5	1	2	1	4	1	2	1	2	1	1	1	1	2	1	2	1	4	4	4	4	1	4	1	4
043C	31	0	1	1	3	2	3	5	4	4	4	2	2	5	3	3	3	3	4	3	5	5	5	5	1	2	1	1	2	2	2	2	2	3	3	2	2	2	2	2	4	2	4	4	4	4	4	1	4
044C	22	0	1	2	4	2	3	2	4	1	5	2	3	2	2	5	4	3	1	2	4	4	5	1	5	2	2	2	3	2	2	2	2	2	2	2	2	2	1	2	4	2	3	2	2	4	4	4	4
045C	16	0	1	1	1	4	3	2	3	4	2	3	3	4	2	4	3	4	2	2	3	3	4	2	3	1	1	1	2	1	1	2	1	2	1	2	1	1	2	1	4	3	4	5	4	5	5	5	4
046C	19	0	1	1	2	4	3	5	5	2	4	5	2	2	5	2	5	2	4	4	4	5	2	5	5	2	1	1	1	1	1	5	2	1	1	5	3	3	1	3	4	3	5	5	4	4	4	2	2
047C	22	0	1	8	4	4	3	1	3	5	3	5	5	1	1	5	3	5	1	5	1	3	5	1	5	2	2	1	4	2	1	1	2	1	1	4	1	2	5	1	5	1	5		2	2	4	3	4
048C	29	0	1	3	4	4	4	5	5	5	1	3	5	2	1	4	5	5	1	1	2	1	5	1	4	5	2	2	2	2	2	2	2	2	2	2	2	2	2	2	4	4	4	4	4	4	4	4	4
049C	20	0	1	1	2	4	3	3	3	4	3	3	3	2	2	4	4	4	2	2	3	2	4	2	3	2	2	2	2	2	2	2	2	2	1	1	2	2	2	2	5	2	4	5	5	4	4	1	2
050C	23	0	1	1	2	4	5	2	2	4	1	4	2	4	1	5	4	4	2	1	4	5	5	1	4	1	2	1	1	1	2	2	2	1	1	1	1	1	2	1	4	4	5	5	4	4	2	2	3
051C	23	0	1	1	1	3	3	4	4	4	4	2	4	4	4	4	4	4	4	4	4	4	4	4	2	2	2	2	2	2	2	2	2	1	2	2	2	2	2	2	4	4	3	4	3	2	2	2	4
052C	28	0	1	4	4	4	2	4	4	4	1	3	2	3	4	4	4	5	4	2	4	5	5	3	3	2	1	1	3	2	2	1	2	2	2	2	2	3	2	2	4	2	4	4	4	4	4	4	2
053C	25	0	1	2	3	4	2	5	5	5	5	3	1	5	1	5	5	4	2	2	5	5	4	2	3	2	1	2	2	2	2	2	2	2	2	2	2	2	2	2	4	4	4	4	4	2	2	2	2
054C	18	0	1	1	2	4	3	4	5	2	2	4	3	2	4	4	2	2	1	5	2	2	2	2	5	1	2	3	1	1	2	1	2	4	1	2	1	2	2	2	4	3	5	4	4	4	3	4	5
055C	25	0	1	2	2	2	3	2	2	5	1	5	5	2	1	5	1	4	1	5	2	2	4	1	4	4	1	2	2	2	2	2	2	4	2	2	2	2	2	2	2	4	4	4	4	4	4	4	4
056C	30	0	1	5	4	4	3	5	1	1	1	3	3	1	2	5	4	5	1	5	5	5	5	1	5	4	2	1	1	1	1	1	1	4	1	1	1	1	1	1	2	1	4	5	5	5	5	5	5
057C	28	0	1	1	3	4	3	4	4	4	2	2	2	4	2	4	2	2	2	2	4	4	4	2	2	1	1	1	2	2	2	2	2	2	2	4	2	2	2	2	4	2	4	4	4	2	4	2	4
058C	23	0	1	10	5	4	3	5	5	5	1	3	3	1	1	5	5	5	1	1	5	5	5	1	3	1	1	1	1	1	1	1	1	1	1	1	1	1	1	1	5	5	5	5	5	5	5	5	5
059C	22	0	1	2	3	4	2	1	4	4	4	2	3	5	2	4	4	1	2	2	4	4	4	2	4	2	2	2	2	2	2	2	2	2	2	2	2	2	2	2	4	4	4	4	4	4	4	2	4
060C	20	0	1	18	4	4		3	5	2	2	5	4	2	5	2	2	2	4	4	2	2	2	4	5	4	4	2	4	2	2	2	2	2	2	2	2	2	2	2	4	2	4	4	4	4	4	4	1
061C	21	0	1	12	4	2	2	1	2	2	2	1	4	2	2	1	2	2	1	4	2	1	4	2	2	3	3	3	3	3	3	3	3	3	3	3	3	3	3	3	3	3	3	3	3	3	3	3	3
062C	25	0	6	18	3	2	3	4	4	5	2	2	2	2	2	4	5	5	2	2	4	3	3	3	2	2	2	4	2	2	2	2	2	2	2	3	2	2		2	4	4	4	4	4	2	2	2	3
063C	23	0	1	1	4	2	5	3	3	5	2	4	5	2	2	4	3	3	2	4	4	4	3	2	3	2	1	2	2	1	1	2	2	2	1	2	1	1	2	2	4	2	4	4	4	2	2	4	4
064C	20	0	1	18	2	4	3	3	4	4	2	4	2	2	1	5	2	5	1	1	5	5	5	1	3	2	2	1	2	1	1	1	1	1	1	1	1	1	1	1	5	5	5	5	5	2	5	5	1
065C	29	0	1	1	2	2	2	2	1	2	1	1	1	4	2	2	2	2	2	2	1	4	2	1	4	2	2	2	2	2	2	2	2	2	2	2	2	2	2	2	4	3	4	4	4	4	3	4	4
066C	23	0	1	3	4	4	3	2	1	1	2	3	2	1	1	4	1	1	1	1	1	2	3	2	2	2	2	4	2	3	3	4	2	2	2	2	2	2	4	2	5	3	5	5	5	4	3	2	4
067C	24	0	1	5	1	4	3	4	3	5	2	3	3	2	1	4	3	4	2	1	3	3	5	2	3	2	2	2	2	2	2	2	2	2	2	2	2	2	2	2	4	4	5	5	4	4	5	2	4
068C	38	0	1	1	2	4	3	2	2	2	2	2	4	1	1	4	2	4	2	2	3	3	4	2	3	2	2	2	2	2	2	2	1	2	2	2	2	2	2	2	2	2	4	4	4	4	4	4	4
069C	23	0	1	2	3	2	3	2	2	3	4	3	3	1	1	2	2	4	1	1	2	2	4	2	3	3	2	3	4	3	2	3	4	2	2	2	2	2	2	2	4	2	4	4	4	4	4	4	4
070C	21	0	1	4	4	4	3	1	2	1	2	1	3	2	1	1	2	1	2	2	2	2	1	2	3	2	3	3	2	2	3	3	2	3	2	2	4	3	2	2	2	3	4	4	4	4	4	2	4
071C	28	0	1	1	3	4	3	4	3	3	2	3	2	3	2	4	2	4	4	2	4	4	2	2	2	2	2	4	2	2	2	4	4	4	4	4	2	2	4	2	4	4	4	2	2	4	4	4	4
072C	18	0	1	20	4	4	2	2	2	4	2	4	5	1	2	4	2	4	1	1	4	3	2	2	5	2	1	2	2	2	1	2	2	2	2	2	2	2	2	2	4	4	4	4	4	2	4	4	2
073C	20	0	1	8	2	2	3	1	5	4	1	1	3	5	1	5	2	5	1	2	5	1	5	4	1	4	2	4	2	2	4	4	2	4	2	2	2	2	2	2	4	2	4	4	4	2	4	4	4
074C	24	0	1	2	4	2	2	2	2	2	3	3	3	2	2	1	3	1	4	4	2	1	1	4	3	2	1	2	2	2	2	2	2	2	2	2	1	2	1	1	2	1	4	1	1	1	4	4	4
075C	28	0	1	1	2	4	3	4	3	2	1	3	1	2	2	5	1	4	1	1	5	3	2	2	3	2	2	1	1	3	3	2	3	1		2	2	3	2	1	4	4	4	5	4	4	4	5	4
076C	25	0	1	1	1	4	3	4	2	5	4	1	2	2	2	4	3	3	2	4	2	2	2	3	2	2	2	2	2	4	4	2	2	2	2	2	2	2	2	2	4	4	4	4	4	4	4	4	4
077C	34	0	1	3	4	2	2	2	1	1	5	1	4	5	1	5	5	5	1	4	3	4	5	5	4	2	1	1	1	4	2	1	2	2	2	1	2	2	4	4	4	4	4	4	4	4	4	4	4
078C	19	0	6	18	1	2	2	4	4	4	4	4	3	4	2	4	2	1	4	1	4	3	3	2	4	2	2	2	4	2	2	2	2	4	2	4	2	4	4	4	2	2	2	2	2	2	2	2	2
079C	27	0	1	1	2	2	1	4	4	4	2	3	3	4	1	5	4	5	2	1	4	5	5	1	3	2	1	1	1	1	1	2	2	1	1	2	2	1	2	2	4	4	4	4	4	2	2	2	4
080C	19	0	1	1	4	2	3	2	3	2	3	4	3	3	2	2	3	3	4	2	4	3	3	2	4	2	4	2	2	2	2	2	2	2	2	2	2	2	2	1	2	2	2	2	2	2	2	2	2
081C	22	0	1	8	1	2	3	5	3	4	3	2	4	3	1	4	3	5	2	5	3	4	5	2	3	2	2	2	2	2	2	2	2	4	2	2	2	4	4	4	4	2	4	4	4	4	4	2	4
082C	26	1	1	1	3	2	3	1	1	4	1	3	1	4	1	2	1	4	4	5	1	1	4	4	2	2	2	2	2	2	4	2	2	2	2	2	2	2	2	2	4	4	4	4	4	4	4	4	2
083C	23	1	1	15	1	2		3	4	2	4	3	2	2	2	4	4	4	3	3	2	2	2	2	3	4	4	4	4	2	2	1	2	1	2	1	2	2	2	2	3	3	3	3	3	3	4	4	3
084C	29	0	1	12	1	2	3	2	4	4	2	3	2	2	2	3	2	3	2	2	3	3	4	2	3	2	2	2	2	2	2	2	2	2	2	2	2	2	2	2	3	3	3	3	4	2	2	2	2
085C	29	0	1	9	3	2	5	1	1	4	2	2	4	1	1	5	4	3	2	4	1	1	2	3	5	4	2	2	2	2	2	2	2	4	2	2	2	2	2	2	4	4	4	4	4	4	4	4	4
086C	26		1	3	3	2	3	5	5	4	2	5	2	4	2	4	2	2	2	4	4	4	4	4	2	2	2	2	2	2	4	2	2	2	2	2	2	2	2	2	4	3	3	2	2	2	4	3	3
087C	30	0	1	2	2	2	2	1	2	2	3	2	2	2	4	2	2	2	4	4	4	4	4	4	3	2	2	2	2	2	2	2	2	3	2	2	2	2	2	2	4	4	4	4	4	2	4	2	2
088C	20	0	1	9	1	2	3	4	4	5	1	2	5	4	1	5	5	2	5	2	3	4	4	3	4	2	2	2	2	2	2	2	2	2	2	2	2	2	1	1	2	2	4	4	4	4	2	2	2
089C	39	0	1	4	1	2	2	2	2	2	1	5	1	2	2	2	2	1	2	3	3	2	2	2	3	2	2	2	2	2	1	2	2	2	2	2	2	2	2	2	1	2	3	2	2	2	2	4	2
090C	26	0	1	1	3	4	4	1	5	1	3	1	1	5	2	5	5	4	1	2	4	4	4	1	4	1	1	2	1	1	2	1	1	2	2	1	1	2	2	1	4	4	4	4	4	5	5	4	4
091C	32	0	1	1	4	4	3	4	4	4	4	2	1	4	3	5	4	4	2	2	4	4	4	4	1	2	1	1	1	1	1	1	1	4	1	1	1	4	3	2	4	1	4	4	4	4	1	1	3
092C	19	0	5	18	3	4	2	2	3	2	4	3	3	4	4	4	3	4	4	2	3	2	3	2	2	2	2	2	2	2	2	2	2	2	2	3	2	2	2	2	4	2	4	4	4	4	4	4	4
093C	33	0	1	3	3	3	3	5	4	5	2	1	2	3	2	5	2	3	1	5	3	5	4	1	5	1	1	3	1	3	3	2	3	3	3	2	2	1	1	1	4	2	4	4	3	4	5	1	2
094C	32	0	1	1	1	4	2	4	4	2	2	4	2	2	2	4	4	4	2	2	1	4	4	2	3	2	2	2	2	2	2	2	2	2	2	3	2	3	2	2	4	2	4	4	3	4	4	4	3
095C	33	0	1	1	1	4	3	4	2	2	2	2	2	2	2	4	4	4	2	3	4	4	4	3	4	2	2	2	2	2	2	2	2	3	2	2	2	3	3	3	4	2	4	4	4	4	4	2	4
096C	25	0	1	1	3	4	3	4	4	2	4	2	3	4	5	5	4	5	4	4	4	4	5	5	2	2	2	2	4	2	2	2	2	2	2	4	2	2	2	2	4	2	4	4	4	4	4	4	4
097C	45	0	1	2	4	4	2	4	4	4	4	3	4	4	5	4	3	5	1	1	5	5	5	1	5	2	3	3	2	2	2	2	2	2	2	2	2	2	2	2	4	2	3	4	4	4	4	2	3
098C	22	0	1	2	1	4	3	5	5	2	4	1	3	5	4	5	3	5	5	4	3	4	5	2	2	1	4	2	4	4	2	4	2	5	1	2	1	4	4	2	2	4	2	4	4	2	4	2	4
099C	23	0	6	99	4	2	3	1	3	3	1	3	3	1	1	3	4	4	1	1	3	3	4	4	5	2	2	2	2	2	2	1	2	3	2	1	2	2	2	2	2	4	4	4	4	4	4	2	2
100C	20	0	1	1	4	1	3	2	2	4	3	3	3	3	4	4	4	4	3	3	3	4	3	2	1	2	2	4	2	2	2	2	2	2	2	4	2	2	4	2	4	2	4	4	4	2	4	4	4
101C	24	0	1	2	2	2	3	1	1	2	2	3	3	2	2	1	3	1	2	1	1	1	1	1	1	2	2	2	2	2	1	1	2	2	2	2	2	2	2	2	4	4	2	4	4	2	2	2	4
102C	18	0	4	99	1	2	3	1	1	1	1	4	4	1	1	5	1	5	1	5	5	1	1	1	4	2	2	2	2	2	3	3	2	3	2	2	3	2	4	2	3	2	4	4	3	4	4	4	4
103C	21	0	1	1	1	2	3	1	2	2	2	3	4	2	2	3	2	1	2	2	2	2	1	1	3	2	2	2	2	2	1	3	2	3	3	3	2		3	3	3	3	3	3	3	3	3	3	3
104C	28	0	1	2	1	4	2	4	4	4	4	2	2	4	5	2	4	2	4	5	4	4	4	5	2	2	2	2	2	4	4	5	2	2	2	2	2	2	2	2	4	2	4	2	4	4	4	2	2
105C	23	0	1	3	2	2	3	2	2	2	2	4	4	3	3	5	2	4	2	4	4	4	4	2	2	4	2	2	2	2	4	4	4	4	4	2	2	4	2	4	4	4	3	4	3	4	2	2	2
106C	26	0	1	4	2	4	3	5	5	4	2	1	1	5	2	5	5	5	1	1	5	4	5	1	2	1	1	1	1	1	1	1	1	1	1	1	1	1	1	1	4	2	3	4	4	1	1	1	1
107C	20		1	1	1	4	3	4	5	5	2	3	3	5	2	5	4	5	2	5	4	5	5	2	3	2	2	2	2	2	2	2	2	2	2	2	2	2	2	2	4	4	4	4	4	4	4	4	4
108C	25	0	1	2	1	4	3	2	1	2	2	1	4	2	5	2	2	2	4	2	2	2	2	4	3	2	3	3	3	3	3	3	3	1	3	3	2	2	2	2	3	3	2	2	2	2	3	2	2
109C	22	0	1	1	2	4	3	4	4	5	5	3	3	4	2	5	4	4	2	2	4	4	5	2	3	2	2	2	2	2	2	2	2	2	2	4	2	2	2	4	4	4	4	4	2	2	4	2	2
110C	28	0	1	1	2	4	2	2	2	2	2	2	2	4	2	4	4	2	2	2	2	2	2	2	2	2	3	2	2	2	2	2	2	2	2	2	2	2	2	2	2	3	4	4	4	4	4	2	2
111C	25	0	1	2	1	4	3	1	1	5	1	1	2	5	5	1		5	5	4	3	2	2	2	1	2	2	2	2	2	2	3	3	4	2	2	2	3	3	4	3	4	3	4	3	2	3	3	2
112C	25	0	1	1	1	4	3	1	4	2	5	3	3	1	5	1	1	5	5	1	1	1	5	2	1	2	2	2	2	2	2	2	2	2	2	2	2	2	1	1	2	4	4	4	4	4	4	4	4
113C	25	0	1	2	4	4		1	2	2	2	2	2	2	2	3	3	2	2	2	2	3	3	3	3	3	2	2	3	2	2	2	2	4	2	2	2	2	3	3	2	2	2	2	2	2	2	2	3
114C	21	0	1	1	4	4	3	4	2	4	2	4	2	4	2	5	4	4	2	2	4	4	4	2	2	2	2	2	2	2	2	2	2	2	2	2	2	2	2	2	4	4	2	4	4	4	4	4	4
115C	32	0	1	1	4	4	2	4	4	4	4	3	3	4	4	1	1	2	2	2	2	1	1	2	3	2	2	2	2	2	2	2	2	4	4	4	4	4	2	2	2	4	4	1	2	2	4	2	4
116C	34	0	1	1	4	4	3	2	2	2	2	3	3	2	4	2	2	2	2	2	3	2	2	3	4	2	2	2	2	2	3	2	2	2	2	2	2	2	2	2	4	2	4	4	4	2	4	4	2
117C	21	0	1	1	1	4	3	4	4	4	4	4	3	3	3	3	3	2	4	4	3	2	1	1	3	1	2	4	2	1	2	1	2	2	2	3	1	4	4	4	4	2	3	3	2	3	3	2	3
118C	30	0	1	1	2	4	1	3	2	4	2	2	2	4	2	2	4	2	2	3	2	5	5	2	2	2	2	2	2	2	2	2	3	3	2	2	2	2	2	2	4	2	4	4	4	2	4	2	2
119C	27	0	1	3	2	6	3	2	2	1	2	1	3	2	2	4	4	4	2	2	3	3	2	2	3	2	1	2	2	1	2	1	2	2	1	3	2	2	3	3	3	3	3	3	3	3	2
120C	22	0	1	1	3	4	4	3	2	2	2	2	4	3	2	1	1	2	2	2	2	2	3	3	2	2	2	2	2	2	2	2	2	2	2	2	2	2	3	3	3	3	3	3	3	3	3	3	3
121C	31	0	1	1	1	4	2	1	2	2	2	3	2	2	2	1	2	2	2	1	1	1	1	1	3	1	1	1	1	1	1	1	1	1	1	1	1	2	2	2	4	4	4	4	4	4	4	4	4
122C	26	0	1	2	1	2	2	4	4	4	2	3	3	2	2	4	3	4	2	2	4	4	4	2	4	2	3	2	2	2	3	3	2	2	2	2	2	2	2	2	4	2	4	4	3	4	4	4	2
123C	27	0	1	1	1	4	5	1	2	2	1	4	3	1	2	5	1	4	2	4	2	2	1	2	3	2	3	2	2	2	1	1	1	2	2	2	2	4	4	3	4	2	2	3	4	2	2	2	2
124C	30	0	1	1	2	4	3	4	4	4	5	3	3	3	2	4	3	4	2	2	4	4	4	2	3	2	3	2	2	2	2	2	2	3	2	3	2	3	3	3	4	3	3	3	3	4	3	3	3
125C	38	1	1	1	1	5	1	5	3	5	2	2	3	3	2	4	3	4	1	4	5	3	4	1	3	1	1	1	2	1	1	1	1	1	1	1	1	1	1	1	4	4	4	4	4	4	4	4	4
126C	32	0	1	1	1	2	3	5	4	5	1	3	2	2	1	5	2	2	1	1	4	4	5	2	3	1	2	2	2	2	2	2	2	2	2	2	2	2	2	2	4	4	4	4	4	4	4	4	4
127C	24	0	1	1	3	4	3	1	3	1	5		5	1	3	1	1	1	1	3	1	1	1	3	5	2	2	2	2	2	2	2	2	2	2	2	2	2	2	2	4	2	4	4	2	4	4	4	4
128C	25	0	1	1	2	4	3	5	4	4	5	2	3	4	2	5	4	5	1	1	1	5	5	1	4	1	2	1	1	2	1	1	1	1	1	1	1	1	1	1	4	4	4	4	4	4	4	4	4
129C	26	0	1	1	5	4	3	2	2	4	2	4	4	2	1	5	1	5	1	2	5	5	4	1	5	2	2	2	1	1	1	2	2	1	1	1	1	1	1	1	4	4	4	4	4	4	4	4	4
130C	23	0	1	1	4	2	1	4	2	2	2	3	3	2	2	4	2	4	2	2	2	2	4	2	3	2	2	1	2	1	1	4	2	1	1	2	2	1	1	2	4	4	4	4	4	4	4	4	4
131C	19	0	1	1	1	4	3	5	5	4	4	3	3	5	1	5	4	5	1	2	5	5	4	2	2	5	1	2	3	5	1	2	1	1	1	3	1	1	5	2	4	5	5	5	5	2	2	1	4
132C	19	0	1	1	1	1	3	2	2	4	2	3	3	3	4	4	5	3	2	2	4	5	5	2	3	2	2	2	2	2	2	2	2	2	2	2	2	2	2	2	4	2	4	2	2	2	2	3	3
133C	25	0	1	1	2	2	4	1	2	4	2	2	2	5	1	5	3	5	1	1	3	3	5	2	2	2	1	2	3	2	2	2	2	2	2	3	1	2	1	2	4	4	4	4	4	4	4	4	4
134C	29	0	1	1	4	4	3	2	2	2	3	3	5	2	4	3	3	3	2	2	2	2	2	2	4	2	2	2	2	2	2	2	2	2	2	2	2	2	2	2	4	3	4	4	4	4	3	4	4
135C	22	0	1	1	2	5	3	2	2	1	4	3	3	5	2	4	2	2	2	2	4	4	5	2	3	2	2	2	2	2	3	2	2	2	2	3	2	3	2	2	4	4	4	4	4	4	2	2	4
136C	26	0	1	1	1	4	3	4	4	2	2	5	3	3	2	4	3	4	3	2	4	4	3	2	3	2	2	2	2	2	2	2	1	3	2	3	2	1	2	3	3	1	5	5	3	2	3	2	1
137C	23	0	1	2	4	2	3	3	4	4	3	3	3	5	1	5	4	5	1	1	5	5	5	2	5	2	3	2	2	2	2	3	2	3	2	3	3	2	3	3	4	2	4	4	4	4	3	4	3
138C	18	0	1	1	4	4	2	2	2	3	3	2	2	2	2	4	4	4	2	1	4	2	4	2	4	2	2	2	2	2	2	1	2	4	2	2	2	2	2	2	2	2	2	2	3	3	3	3	3
139C	20	0	1	1	3	4	3	3	2	5	2	4	1	5	1	3	5	2	4	1	5	3	4	2	2	2	3	3	2	3	4	3	3	2	2	3	1	3	2	3	2	3	3	3	3	3	3	3	3
140C	23	0	1	1	1	4	3	5	2	5	4	3	2	3	1	5	3	5	1	1	5	1	5	2	3	2	1	2	2	4	4	2	1	4	2	4	2	2	2	1	4	4	4	4	4	2	2	2	2
141C	28	0	1	13	1	4	3	1	1	3	3	4	2	2	2	3	2	2	3	3	1	1	2	2	3	1	2	1	1	2	1	2	2	2	1	2	1	2	1	1	4	2	5	4	4	4	4	5	5
142C	18	0	1	1	3	4	3	2	4	2	2	4	3	4	2	4	3	4	2	4	4	4	2	2	2	4	4	2	2	4	2	4	2	2	2	4	2	2	2	2	2	2	4	4	4	2	4	2	2
143C		0	1	1	1	4		1	4	4	3	4	3	3	3	1	1		5	1	2	5	3	2	2	2	2	2	4	2	2	1	2	2	2	1	2	2	1	2	5	2	1	3	2	4	2	2	3
144C	32	0	1	1	4	4	3	2	2	4	2	3	2	2	2	4	2	4	2	2	2	4	4	2	3	1	1	2	1	2	2	2	2	2	2	2	2	2	2	2	4	4	2	4	4	4	4	4	2
145C	24	0	1	13	1	2	5	4	4	5	2	4	4	4	2	5	2	4	2	4	4	4	4	2	4	2	2	2	2	2	2	2	2	2	2	2	2	2	2	2	4	4	4	4	4	4	4	4	4
146C	22	0	1	1	1	4	3	1	4	2	4	4	4	2	1	4	4	4	2	4	4	1	4	2	2	2	2	2	2	2	2	2	2	2	2	2	2	2	2	2	4	4	4	3	4	4	3	2	3
147C	37	0	1	1	3	4	5	3	5	4	2	5	5	5	1	5	5	5	1	5	5	5	5	1	3	2	2	1	1	1	1	1	1	2	2	3	1	1	3	2	5	4	4	4	4	4	4	4	4
148C	18	0	1	1	2	4	3	4	4	4	2	1	2	2	2	4	2	4	2	2	4	4	4	2	3	2	2	2	2	2	2	2	2	2	2	2	2	2	2	2	4	4	4	4	4	4	4	4	4
149C	18	0	1	3	3	4	3	1	2	1	3	1	4	1	3	1	1	1	3	1	1	2	1	3	4	2	2	1	1	3	2	2	4	2	2	3	2	3	2	3	4	2	4	4	4	1	4	2	3
151C	21	0	1	1	4	4	2	2	3	3	4	4	4	2	4	4	2	4	3	2	3	4	4	2	3	2	3	2	2	2	3	2	2	2	2	2	2	2	2	2	4	4	4	4	4	4	2	2	4
152C	30	0	1	1	3	2	3	2	4	4	4	2	2	4	2	4	4	4	2	2	4	4	2	2	4	2	2	2	2	2	2	2	2	2	2	2	2	2	2	2	2	2	4	4	2	2	2	2	2
153C	38	0	1	1	1	2	3	3	3	4	4	3	2	2	2	4	4	5	2	2	3	3	4	2	3	2	2	2	2	2	2	2	2	2	2	2	2	2	2	2	4	4	4	4	4	4	4	2	2
154C	19	0	1	1	1	3	3	1	1	1	1	5	4	2	1	5	4	5	1	1	5	4	4	1	2	2	4	2	2	2	2	4	2	2	2	2	2	2	2	2	4	4	4	4	4	4	4	4	4
155C	19	0	1	1	1	4	3	2	4	5	2	5	4	4	1	5	2	4	1	1	4	4	5	1	3	2	2	2	3	2	2	2	2	3	2	2	2	2	2	2	4	3	3	3	3	2	2	2	3
156C	21	0	1	1	3	4	3	2	2	2	2	2	4	4	2	2	2	3	2	4	4	2	2	2	5	2	3	2	4	2	2	3	2	2	2	3	2	3	2	2	2	2	3	4	3	3	4	4	4
157C	35	0	1	1	1	4	3	4	4	2	2	4	2	2	2	4	4	4	2	2	4	4	4	2	2	2	2	2	2	2	2	3	2	3	2	3	2	2	2	2	4	4	4	4	4	4	4	4	4
158C	22	0	1	1	3	4	2	4	2	2	2	3	4	2	2	4	4	2	2	2	4	4	4	2	3	1	1	1	1	1	1	1	1	1	1	1	1	1	1	2	4	3	4	4	4	4	4	4	4
159C	26	0	1	2	1	4	2	3	3	3	3	3	2	4	2	1	4	3	2	2	2	2	3	2	2	2	2	2	2	2	2	2	2	3	2	3	2	2	2	2	4	2	4	4	2	4	4	2	4
160C	23	0	1	1	4	4	3	3	2	5	2	5	1	3	5	1	3	5	5	4	3	3	5	2	5	4	2	4	1	5	4	1	4	5	1	2	1	1	4	2	4	3	3	2	4	5	3	2	5
161C	20	0	1	18	2	4	3	2	2	2	2	2	2	4	1	2	2	2	2	2	4	4	4	2	5	4	4	2	2	4	4	2	2	2	2	2	2	2	2	2	4	2	2	2	2	2	2	2	2
162C	32	0	1	1	2	4	2	2	2	4	2	1	2	1	2	2	2	2	2	1	1	1	1	1	3	2	2	2	2	2	2	2	2	2	2	2	2	2	3	2	4	3	3	4	2	2	2	2	2
163C	23	0	1	1	1	4	3	4	4	5	2	3	3	4	1	4	2	4	2	1	4	4	5	2	3	2	3	2	2	1	2	2	2	3	2	3	1	2	2	2	4	2	4	4	4	4	4	2	4
164C	22	0	1	1	3	4	2	2	2	4	2	2	2	2	2	2	2	4	2	5	2	4	5	2	4	2	2	2	2	2	2	1	1	2	2	1	1	3	2	2	3	3	4	4	4	4	4	4	4
165C	19	0	1	2	4	4	2	2	2	2	4	4	2	4	4	5	4	5	2	1	2	5	4	1	2	2	3	2	2	2	2	2	2	2	2	2	2	2	2	2	4	2	4	4	4	4	4	2	2
166C	26	0	1	1	2	4	3	4	4	4	4	4	4	4	4	4	3	3	2	2	5	5	5	4	4	2	2	4	1	1	1	1	2	1	1	1	1	4	3		2	3	2	4	4	4	4	4	4
167C	37	0	1	1	3	2	4	4	4	4	4	4	3	4	4	4	4	2	2	4	4	4	2	2	4	2	3	2	2	2	2	2	2	2	2	3	2	2	2	2	4	3	2	4	4	4	2	2	3
168C	20	0	5	18	4	4	3	2	2	2	2	2	2	2	1	2	2	2	2	2	2	1	2	2	3	3	3	3	3	3	3	3	3	3	3	3	3	3	3	3	3	3	3	3	3	3	3	3	3
169C	28	0	1	1	3	4	3	4	2	2	2	4	4	2	2	4	4	4	2	2	4	2	2	2	4	2	2	2	2	2	2	2	2	2	2	2	2	2	2	2	4	2	4	4	4	2	2	2	2
170C	19	0	1	1	2	4	2	2	2	2	3	3	3	2	2	4	4	4	2	2	4	4	2	2	2	2	3	2	2	2	2	2	2	2	2	2	2	2	2	2	4	3	3	3	3	2	3	3	3
171C	22	0	1	8	1	4	3	4	4	4	4	4	4	4	2	4	4	4	2	2	4	4	4	2	5	2	2	2	2	2	2	2	2	2	2	2	2	2	2	2	2	4	3	2	4	2	2	2	2
172C	18	0	5	18	1	2	3	2	3	5	2	4	3	2	5	1	2	1	5	5	5	5	1	5	2	2	2	2	1	1	1	1	1	1	1	1	2	2	2	3	4	2	4	4	4	4	4	4	4
173C	20	0	1	16	4	4	3	4	1	5	1	1	5	3	4	2	5	4	3	4	2	3	4	5	3	2	2	2	2	2	4	2	2	2	2	2	2	4	2	2	4	4	4	4	2	2	4	4	2
174C	22	0	5	18	3	4	3	1	2	2	2	3	3	2	3	4	4	4	4	2	4	4	4	2	1	2	2	2	2	2	2	2	2	2	2	3	2	3	3	3	4	2	4	4	4	5	2	2	2
175C	19	0	1	1	3	4	3	3	2	3	4	3	3	4	4	2	4	4	5	4	3	2	2	4	3	2	3	3	3	3	3	3	3	3	2	3	2	3	3	2	4	3	3	3	3	4	3	2	2
176C	21	0	1	1	1	4	3	3	5	4	2	5	3	5	2	5	2	5	2	4	4	5	2	2	5	2	3	2	2	4	3	3	2	2	2	3	3	2	2	2	2	3	2	2	3	2	4	3	2
177C	18	0	1	1	4	4	3	4	5	4	1	5	5	1	2	3	1	1	1	5	5	4	5	1	1	4	2	4	2	4	1	2	4	1	1	2	2	1	2	2	4	4	4	4	4	4	4	4	4
178C	23	0	1	1	1	2	3	4	2	4	2	2	4	3	2	4	3	4	2	3	2	3	4	2	3	2	3	2	3	2	4	3	3	2	2	3	2	3	3	3	2	3	3	3	3	3	3	2	4
179C	27	0	1	1	5	2	3	3	4	5	4	2	4	2	2	4	2	2	3	3	4	4	4	2	4	2	2	2	2	2	2	2	2	2	2	2	2	2	2	2	2	4	4	4	4	4	4	4	4
180C	19	0	1	3	4	4	2	2	3	3	3	5	3	5	5	3	3	5	3	5	5	3	3	2	4	2	3	2	3	3	3	3	3	3	2	3	3	3	2	3	2	2	4	3	3	2	4	3	3
181C	19	0	1	2	1	4	3	5	4	5	1	5	3	2	1	5	5	2	2	3	5	4	4	3	3	1	2	2	3	3	2	1	1	2	1	3	1	3	1	1	4	5	5	4	5	5	3	5	4
182C	18	0	1	1	4	2	1	4	2		5	3	3	2	1	5	4	5	2	1	4	4	5	2	3	2	2	2	3	3	3	3	3	3	2	2	1	3	1	1	5	4	5	5	4	5	4	2	2
183C	28	0	1	3	4	3	1	2	2	2	4	4	2	2	1	5	2	2	2	2	4	2	4	2	2	2	2	2	2	2	2	2	2	2	2	2	2	2	2	2	4	2	3	4	3	2	2	4	4
184C	30	0	1	1	2	2	3	4	4	4	2	3	2	2	2	5	4	4	2	2	4	4	4	2	3	2	2	2	2	2	2	2	2	3	3	3	2	3	3	3	2	3	3	3	3	3	3	2	3
185C	20	0	6	18	3	4	3	2	2	2	2	3	2	2	2	2	2	2	2	2	5	4	4	2	3	2	2	2	2	2	2	2	2	2	2	2	2	2	2	2	4	2	3	4	4	2	2	4	4
186C	27	0	1	1	4	4	3	4	4	4	4	4	4	4	2	4	4	4	2	2	4	4	4	2	2	2	2	2	2	2	2	2	2	2	2	3	2	2	2	2	2	3	4	2	2	3	3	2	4
187C	19	0	1	1	1	1	3	1	2	3	5	3	2	5	2	5	5	4	3	5	4	5	3	4	2	2	1	2	3	2	2	2	2	2	2	3	3	3	3	3	3	3	3	4	2	3	3	4	2
188C	29	0	1	1	3	4	3	4	4	4	4	4	4	5	2	5	4	4	3	3	4	4	4	2	4	2	1	2	1	1	1	1	1	2	3	2	2	2	2	2	4	2	4	4	4	3	3	2	3
189C	34	0	1	1	4	4	1	2	4	4	4	4	4	4	2	4	4	4	2	2	4	4	4	2	4	1	2	2	2	2	2	2	2	2	2	2	2	2	2	2	3	2	5	4	4	4	4	4	4
190C	30	0	1	1	2	4	2	2	2	4	4	4	4	2	4	2	2	4	2	2	2	2	2	5	2	2	2	2	2	2	2	2	2	2	2	2	2	2	2	2	4	2	4	4	2	2	2	2	2
191C	37	0	1	1	3	4	3	5	5	3	2	2	3	5	5	5	5	3	5	2	5	4	5	2	3	1	1	2	2	2	2	2	2	4	2	2	2	2	2	2	4	3	4	4	4	4	4	4	4
192C	20	0	1	25	4	4	2	2	2	3	2	3	4	4	2	5	4	5	2	2	2	2	4	2	3	3	2	2	2	3	2	2	2	2	2	2	2	2	1	1	4	4	4	4	4	4	2	4	4
193C	18	0	1	2	4	2	3	2	2	2	2	4	4	2	4	2	4	5	5	2	2	5	5	2	4	5	3	3	2	3	3	4	3	3	3	5	5	3	4	1	1	3	4	3	3	4	5	3	5
194C	28	0	1	1	3	4	2	1	2	1	3	3	3	1	3	3	3	3	3	3	3	1	1	1	3	5	4	1	4	4	4	4	4	4	2	2	2	2	2	4	4	3	4	4	4	4	4	4	4
195C	25	0	1	1	2	2	3	2	2	5	2	3	4	1	1	5	2	5	1	1	2	1	2	1	5	2	1	1	2	5	2	2	2	2	2	3	2	3	2	2	4	2	4	4	4	4	4	4	4
196C	19	0	1	18	1	4	3	2	1	2	1	5	4	1	2	2	2	1	2	2	1	2	1	2	3	4	4	4	4	2	4	4	4	2	2	2	2	4	2	2	4	4	4	4	4	2	2	2	2
197C	36	0	1	1	5	4	2	4	4	5	2	3	3	5	2	4	4	4	2	2	5	4	4	3	3	1	2	2	1	1	1	2	2	3	2	1	1	2	2	2	4	2	2	4	4	4	2	2	3
198C	22	0	1	3	3	4	4	4	5	4	4		5	5	5	5	5	4	4	3	5	5	4	2	3	2	1	1	1	1	1	1	1	1	1	1	1	1	1	1	3	2	4	4	4	4	4	4	4
199C	18	0	1	1	1	4	3	2	3	2	1	4	3	1	1	5	5	5	1	1	2	2	5	2	4	2	2	2	2	1	2	2	1	2	1	1	2	2	1	1	4	4	4	4	4	4	4	3	4
200C	19	0	2	99	3	1	3	5	3	5	2	1	2	3	1	5	5	4	2	5	4	5	5	2	2	2	1	4	4	4	4	2	2	2	2	2	4	4	2	2	4	4	4	4	4	2	2	2	2
201C	34	0	5	18	1	4	2	2	2	4	2	4	3	3	2	4	4	4	2	2	4	4	4	2	5	2	2	2	2	2	2	2	2	3	2	2	2	2	2	2	4	2	4	4	4	4	4	4	4
202C	23	0	1	1	4	4	3	1	4	3	1	3	3	4	4	2	4	4	2	4	4	4	2	2	2	2	4	2	2	2	2	2	2	3	5	2	3	2	2	2	4	4	2	2	3	2	4	2	2
203C	24	0	1	1	2	4	3	5	5	5	5	5	2	5	2	1	1	1	2	1	1	1	5	1	5	2	4	2	2	2	4	2	4	2	3	2	2	2	2	4	2	2	2	2	2	4	5	4	2
204C	30	0	1	1	2	4	2	4	4	4	4	4	3	4	2	4	2	4	1	2	2	4	4	2	4	2	2	2	2	2	2	2	2	2	2	2	2	2	2	2	4	2	4	4	4	4	4	2	2
205C	24	0	1	1	4	2	3	2	2	2	2	3	3	2	3	2	2	4	4	4	4	4	2	3	3	2	2	2	3	2	2	3	2	2	2	2	2	3	2	2	4	2	4	4	4	4	4	4	4
206C	35	0	1	1	1	4	2	3	3	3	3	3	4	3	4	4	4	4	4	4	4	4	4	4	4	3	2	2	4	4	4	4	4	5	4	4	4	4	2	2	2	4	4	4	2	2	2	2	2
207C	23	0	1	1	3	1	3	5	4	5	2	4	2	4	2	5	5	5	2	2	5	4	5	2	5	2	1	1	1	1	2	1	1	3	2	1	1	1	1	1	1	2	4	4	4	4	4	3	3
208C	19	0	1	1	3	1	3	5	5	5	2	4	2	4	2	4	4	4	2	2	2	2	4	2	4	2	4	2	2	2	2	2	2	2	2	4	2	2	2	2	4	4	4	4	4	2	4	4	2
209C	20	0	1	3	4	4	3	2	1	1	3	2	1	1	2	5	4	5	1	5	5	4	5	3	4	2	2	2	3	4	4	2	2	2	1	2	1	2	1	2	4	4	4	4	2	2	4	2	4
210C	21	0	1	1	4	4	4	1	3	2	3	3	1	1	5	2	1	2	1	2	3	3	1	2	5	4	2	2	2	2	2	2	2	2	2	2	2	2	2	2	4	4	4	4	4	4	4	4	4
211C	21	0	1	1	2	4	3	3	2	1	3	4	4	2	2	5	4	5	1	2	3	4	5	1	2	2	2	2	2	4	2	2	2	2	2	2	2	2	2	2	4	4	4	4	4	4	4	4	4
212C	30	0	1	1	3	1	5	5	3	5	2	2	1	3	1	4	3	5	1	5	5	5	4	3	1	2	2	3	3	3	3	2	2	2	2	1	2	2	2	2	1	2	4	2	4	4	2	2	2
213C	22	0	1	3	2	4	3	3	2	5	1	5	5	2	5	4	5	4	5	3	5	5	1	3	5	2	4	2	2	4	2	2	2	2	2	2	2	2	2	2	2	3	2	4	4	2	4	2	2
214C	18	0	1	3	4	4	3	2	4	5	2	2	3	4	5	2	1	4	5	2	4	5	5	2	2	3	1	2	2	2	2	2	2	3	2	2	2	2	2	2	2	2	4	4	3	4	4	4	4
215C	21	0	5	18	3	4	2	5	4	5	4	4	2	5	1	5	3	1	4	1	5	3	4	2	2	2	4	2	4	4	2	2	4	2	2	2	2	2	2	2	3	3	4	2	3	2	3	3	2
216C	21	0	1	1	3	4	3	5	4	4	2	2	4	4	1	5	4	3	2	2	4	3	4	2	5	2	3	2	2	2	2	2	2	2	2	2	2	2	2	2	4	3	4	4	4	4	4	4	4
217C	20	0	1	2	2	2	2	2	4	2	4	3	4	4	5	2	4	2	5	5	5	5	2	5	4	2	4	2	2	2	2	4	4	3	2	2	2	2	2	2	2	4	4	4	4	4	4	4	4
218C	26	0	1	1	3	2	3	2	2	1	2	4	2	2	2	4	4	4	2	2	2	2	2	5	3	2	2	2	2	4	4	2	2	3	2	3	2	2	2	2	4	4	4	4	3	4	4	2	3
219C	24	0	1	5	3	2		2	2	5	2	3	3	1	2	5	2	3	1	3	3	4	5	1	3	3	2	3	2	2	3	2	3	2	1	3	3	2	2	2	4	3	4	4	4	2	2	3	2
220C	38	0	1	1	4	4	2	5	3	5	3	3	3	2	3	5	4	4	3	3	5	3	5	3	2	2	2	2	2	3	2	2	2	3	2	2	2	2	4	4	4	2	4	4	4	2	2	2	4
221C	19	0	1	16	4	4	3	4	4	5	2	4	1	4	2	5	4	5	2	2	3	4	5	2	4	2	2	1	1	2	2	1	1	2	1	1	1	1	2	2	4	4	4	4	4	4	4	4	4
222C	21	0	1	2	1	4	2	4	4	4	4	4	4	3	2	4	4	4	2	2	4	4	4	2	4	2	2	2	2	2	2	2	2	3	2	2	2	2	2	2	2	2	4	4	4	4	4	4	4
223C	27	0	1	1	3	4	3	2	2	4	2	2	2	2	2	2	2	2	2	2	2	2	4	2	2	2	2	2	2	2	2	2	2	2	2	2	2	2	2	2	2	2	4	4	4	4	2	2	4
224C	23	0	1	1	5	4	3	2	5	4	1	2	4	1	1	5	5	5	1	1	1	2	5	1	5	2	3	3	3	2	3	4	3	2	2	2	2	2	2	2	2	2	3	2	2	2	2	4	4
225C	29	0	1	1	4	4	3	3	3	4	4	4	4	3	2	2	2	4	2	2	4	4	4	3	3	2	2	2	2	2	3	2	2	2	3	3	2	3	3	3	2	2	2	2	3	4	4	4	4
226C	24	0	1	1	1	4	3	2	3	3	2	3	3	5	1	5	5	3	2	2	3	3	5	2	3	1	1	1	1	1	2	1	1	1	1	3	1	1	1	1	5	4	5	5	5	5	5	5	4
227C	18	0	1	1	3	4	2	5	5	5	2	3	3	5	2	5	5	5	1	1	5	5	5	1	3	2	1	1	2	2	1	4	2	3	2	2	2	2	1	1	4	5	4	4	4	4	4	4	2
228C	23	0	1	4	4	4	3	2	1	3	1	3	3	3	2	3	1	3	2	2	2	1	3	2	3	1	2	2	2	4	2	1	4	3	2	3	2	1	1	2	3	2	3	3	4	2	2	2	3
229C	23	0	1	1	3	4	2	2	4	3	2	2	2	2	2	2	2	3	2	2	2	2	3	3	3	2	2	2	3	3	3	3	3	3	3	3	3	3	2	2	4	2	4	4	4	4	4	2	2
230C	19	0	1	2	2	4	3	4	4	4	3	3	3	3	5	1	1	1	5	5	3	3	3	5	1	1	1	1	1	1	1	1	1	1	1	1	1	1	2	2	4	1	5	5	5	5	5	5	5
231C	35	0	1	1	2	2	3	4	5	5	3	3	2	2	1	5	3	3	1	5	4	4	5	1	3	2	2	2	2	2	2	2	2	4	2	2	2	2	2	2	4	4	4	4	4	4	4	4	4
232C	28	0	1	3	2	4	2	5	2	5	2	3	3	1	2	2	2	4	2	2	4	4	4	2	3	2	4	2	2	2	3	3	2	2	2	2	3	3	2	2	2	2	3	2	3	2	3	2	3
233C	28	0	1	1	2	2	3	5	1	4	2	3	3	4	1	4	4	2	1	5	4	1	2	1	3	2	2	2	2	2	2	2	2	2	2	2	2	2	2	2	4	4	4	4	4	4	4	4	4
234C	23	0	1	6	2	4	2	2	4	4	4	4	3	2	2	2	3	2	3	2	4	2	3	3	2	4	3	4	3	2	2	2	2	2	2	2	3	2	2	2	4	4	4	4	4	2	2	2	4
235C	19	0	1	1	2	4	2	2	2	2	4	2	4	2	2	2	2	2	2	2	2	2	2	2	3	4	2	2	3	2	2	2	2	2	2	2	2	2	2	2	4	4	3	3	3	3	3	3	3
236C	28	0	6	99	2	4	2	2	2	2	2	4	3	4	4	4	3	2	4	4	2	2	3	4	5	2	2	1	2	2	2	2	2	2	2	2	2	2	2	2	4	4	4	4	4	2	2	2	2
237C	21	0	1	1	4	4	2	4	4	4	2	4	3	2	2	5	2	4	2	5	2	4	4	2	1	2	2	2	2	2	2	2	2	2	2	2	2	2	2	2	5	4	4	4	4	4	4	4	4
238C	31	0	1	1	1	4	3	4	4	4	4	4	5	2	2	4	2	4	2	2	4	4	4	2	4	2	2	2	2	2	2	3	3	3	2	3	3	3	2	2	2	3	2	4	4	4	4	3	4
239C	27	0	1	15	4	4	3	5	5	5	5	4	3	5	2	4	2	5	2	5	4	4	5	2	4	1	1	1	1	1	1	1	1	1	1	1	1	1	2	2	2	2	3	3	3	3	3	3	3
240C	30	0	1	9	2	5	3	4	4	4	4	4	3	2	2	4	4	4	2	2	5	4	4	2	2	4	2	2	2	2	1	2	1	2	1	4	2	2	2	2	4	4	4	4	5	5	5	3	1
241C	26	0	1	1	3	4	2	2	3	2	3	3	2	4	4	2	3	2	4	4	2	2	2	3	4	2	1	2	2	2	2	2	2	3	2	2	2	2	2	2	2	2	4	4	4	4	4	4	4
242C	20	0	1	3	3	4	3	4	4	4	4	5	4	4	1	2	2	2	2	2	2	2	2	2	4	2	2	2	2	2	2	2	2	2	2	2	2	2	2	2	4	4	4	4	4	4	2	2	4
243C	23	0	1	1	7	4	2	4	4	4	2	5	4	3	4	2	5	2	2	2	4	3	5	1	5	3	2	3	2	2	2	3	3	2	2	2	2	2	2	2	4	4	4	4	4	4	4	4	3
244C	23	0	1	5	1	1	4	3	2	5	1	5	5	1	1	1	1	1	1	1	1	3	2	1	4	5	1	1	1	1	1	2	1	2	1	2	1	3	1	1	4	4	4	5	4	4	4	5	5
245C	32	0	1	1	3	4	3	3	3	3	3	3	4	1	3	5	2	5	3	3	3	3	3	1	3	2	2	3	2	2	2	2	2	2	2	2	2	2	2	2	4	4	4	4	2	4	4	4	4
246C	25	0	1	20	3	1	2	2	2	5	4	4	3	3	3	5	2	5	3	3	3	4	3	1	3	2	2	5	3	1	2	2	2	2	1	1	2	2	1	2	4	4	4	4	3	4	4	4	4
247C	28	0	1	1	5	4	2	5	5	5	5	5	5	1	1	5	5	5	1	1	5	5	5	1	2	3	2	2	2	2	2	2	2	2	1	2	2	1	2	2	4	2	4	4	3	2	4	4	4
248C	20	0	1	1	2	4	2	2	2	2	2	3	4	2	2	2	2	2	1	1	4	2	2	2	4	4	4	3	4	4	4	3	2	3	2	3	4	2	2	2	1	2	4	4	4	4	4	4	4
249C		0	1	8	1	1	3	2	4	5	2	5	2	2	4	3	5	4	2	5	5	4	5	2	1	4	3	2	2	2	3	2	2	2	2	4	2	2	2	2	2	4	3	2	4	4	4	3	1
250C	22	0	1	8	1	4	2	2	4	2	4	4	4	3	4	4	2	4	2	2	4	2	2	3	5	2	2	2	2	2	2	2	2	2	2	2	1	1	2	1	3	2	4	2	2	2	2	2	2
251C	21	0	1	1	3	4	3	2	2	5	2	4	2	2	2	4	4	5	1	2	2	2	5	1	5	1	2	2	1	2	2	2	2	2	2	2	2	1	2	1	4	4	4	4	4	4	4	4	4
252C	27	0	1	1	2	4	3	3	5	4	4	3	1	2	1	5	5	5	1	1	3	1	5	1	3	1	1	1	1	1	1	1	2	1	1	1	1	1	1	1	4	4	4	4	4	4	4	2	2
253C	36	0	5	18	1	5	2	4	4	4	2	3	2	2	1	4	4	4	2	2	4	4	4	2	3	2	3	1	2	2	2	2	2	3	2	3	1	1	1	1	4	2	4	4	4	4	4	2	2
254C	19	0	1	1	4	4	2	2	2	1	5	3	4	5	1	5	4	2	1	1	5	2	5	1	3	2	1	3	3	3	1	3	2	2	1	2	1	1	1	2	4	2	4	4	4	4	4	2	3
255C	35	0	1	2	3	4	2	2	2	4	2	4	4	4	2	4	2	4	2	2	2	4	4	2	5	2	2	2	2	2	2	2	2	4	2	2	2	2	2	2	4	2	4	4	4	4	4	4	4
256C	19	0	1	1	4	4	2	2	2	3	3	4	4	3	2	4	3	4	1	1	3	2	4	1	5	4	1	3	2	3	4	1	1	2	1	1	2	1	1	1	1	3	1	3	3	5	5	3	5
257C	20	0	1	1	1	4	3	5	4	4	4	2	4	4	2	4	4	4	2	2	4	4	4	2	2	2	3	3	3	2	4	3	2	3	2	3	2	2	2	3	4	3	4	4	4	4	4	4	4
258C	25	0	1	2	4	4	1	2	2	4	2	4	1	2	2	4	4	2	2	4	5	4	5	2	2	1	2	1	1	2	2	2	2	2	4	2	2	1	2	2	3	3	3	3	3	3	3	3	3
259C	22	0	1	1	1	4	3	4	2	2	1	2	1	2	2	4	3	3	2	3	2	2	2	2	3	3	2	3	2	2	2	1	2	4	4	4	1	4	2	2	3	3	3	3	3	3	3	3	3
260C	29	0	1	5	1	2	2	2	4	2	4	2	5	2	2	5	2	5	2	5	4	5	5	1	1	2	2	2	1	4	4	2	2	2	2	2	4	2	2	2	2	4	2	2	2	2	2	4	4
261C	29	0	1	1	3	4	2	4	3	2	4	2	5	5	2	4	2	5	2	2	3	5	5	2	1	4	3	4	4	3	2	3	4	4	4	4	4	4	2	2	2	3	3	2	4	4	3	4	4
262C	22	0	5	18	3	4	2	2	2	2	2	1	3	1	2	4	2	2	2	2	2	2	2	2	4	2	3	2	2	2	2	2	1	2	2	2	2	2	2	2	4	3	4	2	2	2	2	2	2
263C	19	0	1	1	1	4	2	2	3	2	2	3	3	2	4	2	3	2	4	4	2	2	2	4	4	2	2	2	2	2	2	2	2	2	2	2	2	2	2	2	4	4	4	4	4	4	4	4	4
264C	25	0	1	1	3	4	2	3	3	2	3	4	2	4	4	4	3	2	2	2	3	3	2	1	4	1	3	2	2	2	2	2	2	1	1	2	2	2	2	2	3	2	2	2	4	4	4	4	3
265C	20	0	1	1	2	4	3	3	2	4	4	4	3	4	2	4	2	2	2	2	2	2	2	2	2	3	2	3	3	2	2	2	2	3	2	2	2	2	2	2	2	3	4	4	5	5	5	5	5
266C	36	0	1	1	4	4	2	4	4	4	5	4	3	4	4	4	4	4	4	4	4	4	4	4	3	2	2	2	2	2	2	2	2	1	1	2	2	2	2	2	4	2	4	4	4	4	4	4	4
267C	22	0	1	9	4	4	2	2	3	2	2	4	4	4	4	4	5	4	4	4	2	4	4	4	4	2	2	2	2	2	2	2	2	2	2	2	2	2	2	4	2	4	4	4	2	2	2	2	2
268C	28	0	1	12	3	4	3	4	4	2	3	4	4	4	2	4	4	4	2	2	5	5	5	3	3	2	3	2	2	2	2	4	2	4	2	4	2	2	2	2	4	2	4	4	4	4	2	4	4
269C	24	0	1	1	3	2	3	5	2	4	2	4	5	2	2	4	4	4	2	2	2	2	4	2	5	1	2	2	2	1	1	2	2	1	2	2	2	2	2	2	4	4	4	4	4	4	4	4	4
270C	34	0	1	10	4	4	2	4	4	4	4	3	3	5	2	4	4	4	2	2	4	4	4	2	3	2	2	1	2	2	2	2	2	2	2	2	2	2	2	2	4	2	4	4	4	4	4	4	4
271C	23	0	5	18	3	4	2	4	4	5	1	2	3	4	2	4	4	4	2	2	4	4	4	2	1	2	2	2	2	2	2	2	2	2	2	2	2	2	2	2	4	4	4	4	4	4	4	4	4
272C	27	0	1	3	1	4	3	3	3	4	2	2	4	4	2	4	2	4	2	2	2	2	4	2	4	2	2	2	2	2	2	3	2	2	2	3	2	2	2	2	4	4	3	4	4	4	3	4	3
273C	24	0	1	3	3	4	2	4	1	5	5	5	1	4	1	4	4	4	2	2	5	4	5	1	5	3	2	2	2	2	2	3	2	2	2	2	2	2	2	2	4	2	4	4	4	2	2	2	2
274C	27	0	1	1	3	4	3	3	2	2	2	5	2	1	1	5	5	5	1	1	2	2	1	1	5	1	1	3	2	3	2	1	1	3	2	2	2	2	2	2	4	4	5	5	4	2	3	1	3
275C	32	0	1	1	3	4	3	4	2	5	5	5	3	5	2	5	5	4	1	1	5	5	4	1	5	4	4	2	3	2	2	2	2	2	2	1	1	2	2	2	4	2	4	2	4	4	4	4	4
276C	18	0	1	1	3	4	3	2	2	3	2	5	5	4	2	4	2	2	2	2	4	4	4	2	4	2	2	2	1	1	2	2	2	3	2	2	2	1	2	2	4	2	4	4	4	4	4	4	4
277C	22	0	1	1	1	4	3	1	2	2	2	4	4	2	2	5	2	2	2	2	2	2	2	2	4	2	2	2	2	2	2	2	2	3	3	2	4	4	2	2	4	2	4	4	4	4	4	4	4
278C	20	0	1	5	3	4	2	1	2	2	2	5	4	1	3	1	1	2	1	1	2	2	2	2	1	2	3	2	2	2	2	2	2	3	2	3	2	2	2	2	4	4	4	4	4	4	4	2	4
279C	24	0	5	18	3	4	1	4	2	3	2	3	4	4	4	2	2	3	4	4	4	4	4	4	1	2	2	2	2	2	2	2	2	2	3	2	2	2	2	2	4	4	4	4	4	4	4	2	2
280C	23	0	1	1	2	2	2	1	1	1	1	3	3	2	3	4	2	2	3	3	2	2	2	3	5	2	2	2	2	2	2	2	2	2	2	2	2	2	2	2	4	2	4	4	4	4	4	4	2
281C	30	0	1	1	1	4	2	3	3	2	3	5	4	3	3	5	5	3	5	5	5	4	3	3	5	2	2	2	4	2	2	3	3	3	2	2	2	3	3	2	4	2	4	4	3	3	3	3	3
282C	24	0	1	1	1	4	2	5	4	4	4	4	4	4	4	4	4	4	4	4	4	4	4	4	4	2	2	2	2	2	2	2	2	2	2	2	2	2	2	2	4	2	4	4	3	2	4	4	4
283C	24	0	1	1	1	4	3	4	4	2	3	4	4	5	1	5	5	4	2	2	5	4	2	1	2	2	2	2	2	3	2	3	2	3	2	2	2	3	2	2	4	4	4	4	4	2	3	3	4
284C	21	0	5	18	4	2	3	1	4	2	5	2	2	4	2	2	5	5	5	2	5	4	2	4	3	2	2	4	2	2	2	2	2	2	2	2	2	4	4	2	2	1	4	4	2	4	2	2	2
285C	22	0	1	1	1	4	2	4	2	3	2	4	2	2	2	4	4	2	2	2	4	4	4	2	2	2	2	2	2	2	2	2	2	4	2	2	4	2	2	2	4	2	4	4	4	4	4	4	4
286C	22	0		14	3	4	2	2	2	2	2	4	4	2	2	4	2	4	2	2	4	4	4	2	4	2	4	2	4	2	2	2	2	2	2	2	2	2	2	2	4	2	2	4	4	2	2	4	4
287C	20	0	1	1	1	1	4	1	1	1	1	1	5	1	1	1	1	1	1	4	1	1	1	4	1	3	2	3	2	3	3	2	2	2	2	2	2	2	2	2	4	2	4	4	4	4	2	2	4
288C	22	0	1	12	3	4	2	1	4	5	2	4	2	2	1	5	5	5	2	2	5	3	5	5	2	1	1	1	1	1	1	1	1	2	1	2	2	4	4	1	4	4	4	4	4	4	4	4	4
289C	37	0	1	1	1	4	2	5	5	5	4	2	5	5	2	5	5	5	1	5	5	5	5	1	5	1	1	1	1	1	1	1	1	1	1	1	1	1	1	1	4	2	4	4	4	4	4	2	4
290C	22	0	1	1	4	4	3	2	1	4	1	5	5	2	2	5	4	5	2	5	2	3	4	2	5	2	2	2	2	3	2	3	2	2	2	3	2	2	2	3	4	3	3	3	2	4	3	3	4
291C	30	0	1	1	1	4	3	4	4	4	4	2	4	4	2	4	4	4	2	2	4	4	4	2	4	2	2	2	2	2	2	2	2	2	2	2	2	2	2	2	4	4	4	4	2	4	4	4	4
292C	29	0	1	1	1	4	2	2	2	3	2	3	3	2	3	4	2	2	3	3	2	2	2	3	2	2	2	2	2	2	2	2	1	2	2	2	2	2	2	5	4	2	4	4	4	4	4	4	2
293C	23	0	1	1	1	4	2	4	4	4	4	5	4	4	4	4	4	4	4	4	4	4	4	4	5	1	1	1	1	1	1	1	1	1	1	1	1	1	2	2	4	2	3	4	4	3	4	4	2
294C	18	0	1	12	1	1	2	4	3	2	5	4	2	2	1	2	5	1	5	4	4	5	1	5	5	3	3	1	2	4	3	3	1	2	2	3	2	3	2	2	2	2	3	2	3	3	2	2	2
295C	19	0	1	1	3	2	3	3	3	4	4	2	2	2	2	5	4	2	2	5	4	4	2	2	5	4	2	2	2	2	2	2	2	2	2	2	2	2	2	2	4	4	4	4	4	4	2	2	2
296C	20	0	1	1	1	4	3	5	2	4	4	3	3	3	2	5	4	4	2	2	4	4	4	2	3	2	2	1	1	1	1	1	1	1	1	1	1	1	1	1	4	4	4	4	4	4	4	4	4
297C	32	0	1	1	4	4	3	4	2	4	1	4	2	2	1	4	4	5	2	2	2	2	3	2	3	2	2	3	2	2	1	1	1	4	2	2	1	2	2	2	4	4	4	4	4	4	3	4	4
298C	25	0	1	1	2	2	3	5	5	4	5	3	3	4	2	4	5	5	2	2	4	4	4	2	5	1	2	1	2	4	1	1	1	4	1	1	1	1	2	2	4	2	4	4	4	4	4	4	4
299C	22	0	1	3	3	4	3	1	3	1	1	4	3	4	4	2	1	1	2	2	3	1	1	3	5	2	2	2	2	2	2	2	2	4	2	2	2	2	2	2	4	4	4	4	4	4	4	4	4
300C	20	0	1	1	4	4	3	3	3	3	1	5	3	1	1	4	3	3	4	4	3	4	3	3	2	2	1	2	1	2	4	2	2	2	2	2	4	2	2	2	4	4	4	4	4	4	4	4	4
150C	21	0	1	1	2	4	2	2	2	4	2	4	4	2	2	4	2	4	2	2	4	2	4	2	3	4	4	4	4	4	4	4	4	2	2	2	2	2	2	2	4	4	4	4	4	3	4	2	3
[truncated: 10 more columns]
